# Supplementary material for: Genome-wide association study identifies favorable SNP alleles and candidate genes for frost tolerance in pea
Source: BMC Genomics. 2020 Aug 4;21:536. doi: 10.1186/s12864-020-06928-w (PMC7430820; doi:10.1186/s12864-020-06928-w)
Supplement: Supplementary file 3 — Additional file 3: Table S1. Description of the Pisum sativum linkage groups (LGs) used in the present study. The number of SNP markers, the genetic length (in cM, from Tayeh et al. [36]) and the average minor allele frequency (MAF) are shown for each LG. [file 12864_2020_6928_MOESM3_ESM.xlsx]

## Sheet: Addition file 3_Table S1
LG	Number of SNP markers	Genetic length (cM)	Average MAF
I	1220	93.2	0.29
II	1584	114.1	0.30
III	1888	135.3	0.30
IV	1641	115.4	0.30
V	1332	113.3	0.31
VI	1398	101.0	0.31
VII	1676	122.4	0.30
