# Supplementary material for: Genome-wide association study identifies favorable SNP alleles and candidate genes for frost tolerance in pea
Source: BMC Genomics. 2020 Aug 4;21:536. doi: 10.1186/s12864-020-06928-w (PMC7430820; doi:10.1186/s12864-020-06928-w)
Supplement: Supplementary file 6 — Additional file 6: Table S2. Description of the association mapping collection. This table presents the list of the pea accessions composing the association mapping collection with their end-use, cultivation status, geographical origin and sowing type. The ‘DAPC_Cluster (k)’ column shows assignation of the 363 pea accessions to a cluster based on the discriminant analysis of principal components (DAPC). The ‘Dendrogram_Cluster (k)’ column shows the allocation of individuals to clusters based on the dendrogram using Nei genetic distances between accessions. The description of the pea accessions is extracted from Burstin et al. [55]. CRB Code: Code used for the association mapping, also named collection of biological resources (CRB). *: sowing type modified for this accession, according to Yenne et al. [79]. [file 12864_2020_6928_MOESM6_ESM.xlsx]

## Sheet: Additional file 6_Table S2
CRB Code	Accession Name / Donor Code	End-use	Cultivation status	Geographical origin	Sowing type	DAPC_Cluster (k)	Dendrogram_Cluster (k)
CRB136	SHRAT	unknown	cultivar	Far-East	unknown	1	1
CRB137	BEZELYA	unknown	cultivar	Middle-East	unknown	1	1
CRB152	MOSHONG 3	unknown	cultivar	Middle-East	unknown	1	1
CRB350	HAMMARLUNDS K LINE JI146	unknown	germplasm	South-Europe	unknown	1	4
CRB394	JI103	unknown	landrace	Unknown	unknown	1	4
CRB040	WILD TUNESIAN JI2263	unknown	landrace	Africa	unknown	1	4
CRB330	Pisum sativum-ETHIOPIA JI281	unknown	landrace	Africa	unknown	1	4
CRB398	WIRAIG JI190	unknown	landrace	Africa	unknown	1	4
CRB310	CHINA	field	landrace	Far-East	winter	1	4
CRB020	Pisum sativum PLP 70 JI1267	unknown	landrace	Far-East	unknown	1	4
CRB039	ATAR JI2202	unknown	landrace	Middle-East	unknown	1	1
CRB401	MOSHONG 1	unknown	landrace	Middle-East	unknown	1	1
CRB203	BRAUN YEMEN	fodder	unknown	Middle-East	unknown	1	1
CRB263	URSS 2759	fodder	unknown	North-Europe	unknown	1	1
CRB048	Pisum speciosum-LIBYA JI2605	unknown	wild	Africa	unknown	1	4
CRB399	Aa82 JI252	unknown	wild	Africa	unknown	1	4
CRB201	AFGHANISTAN ASIATICUM	fodder	wild	Middle-East	unknown	1	4
CRB047	Pisum transcaucasicum JI2546	unknown	wild	South-Europe	unknown	1	4
CRB351	Pisum transcaucasicum JI45	unknown	wild	South-Europe	unknown	1	4
CRB403	L808	fodder	wild	Africa	unknown	1	1
CRB202	NEPAL A	fodder	wild	Far-East	unknown	1	1
CRB015	Pisum sativum-AFGHANISTAN JI86	unknown	wild	Middle-East	unknown	1	1
CRB031	Pisum elatius JI1075	unknown	wild	Middle-East	winter	1	1
CRB035	Pisum humile JI1794	unknown	wild	Middle-East	unknown	1	1
CRB041	WT304 JI2473	unknown	wild	Middle-East	unknown	1	1
CRB044	Pisum fulvum JI2523	unknown	wild	Middle-East	unknown	1	1
CRB151	PI212112	unknown	wild	Middle-East	unknown	1	1
CRB374	Pisum humile JI241	unknown	wild	Middle-East	unknown	1	1
CRB381	Pisum elatius JI1089	unknown	wild	Middle-East	unknown	1	1
CRB204	ABYSSINICUM VAVILOVANIUM	fodder	wild	Unknown	unknown	1	1
CRB400	JI261	unknown	wild	Unknown	unknown	1	1
CRB297	776	field	breeding	North-Europe	spring	2	2
CRB301	FIGARO	field	breeding	North-Europe	spring	2	2
CRB377	661	field	breeding	North-Europe	spring	2	2
CRB382	CD5MM	field	breeding	North-Europe	spring	2	2
CRB410	PF31905	field	breeding	europe	spring	2	2
CRB411	PF35323	field	breeding	europe	spring	2	2
CRB175	585	unknown	breeding	North-Europe	spring	2	2
CRB070	GA91H2	field	breeding	Unknown	winter	2	6
CRB378	320*247=BP	field	breeding	North-Europe	winter	2	6
CRB071	CHEYENNE	field	breeding	Unknown	winter	2	6
CRB001	ABAQUE	field	cultivar	North-Europe	spring	2	2
CRB002	BIRTE	field	cultivar	North-Europe	spring	2	2
CRB010	LUMINA	field	cultivar	North-Europe	spring	2	2
CRB065	BRIDGE	field	cultivar	North-Europe	spring	2	2
CRB078	CELESTE	field	cultivar	North-Europe	spring	2	2
CRB108	PURSAN	field	cultivar	North-Europe	spring	2	2
CRB110	SYDNEY	field	cultivar	North-Europe	spring	2	2
CRB115	XSARA	field	cultivar	North-Europe	spring	2	2
CRB315	EIFFEL	field	cultivar	North-Europe	spring	2	2
CRB317	MESSIRE	field	cultivar	North-Europe	spring	2	2
CRB362	NORD K8290	field	cultivar	North-Europe	spring	2	2
CRB389	DANTO	field	cultivar	europe	spring	2	2
CRB402	KATRIN	field	cultivar	North-Europe	spring	2	2
CRB408	OPTIMA	field	cultivar	North-Europe	spring	2	2
CRB413	TERESE	field	cultivar	europe	spring	2	2
CRB423	BACCARA	field	cultivar	North-Europe	spring	2	2
CRB432	FINALE	field	cultivar	North-Europe	spring	2	2
CRB222	JAYGEE	fodder	cultivar	North-Europe	spring	2	2
CRB109	RITMO	garden	cultivar	North-Europe	spring	2	2
CRB376	RONDO	garden	cultivar	North-Europe	spring	2	2
CRB439	MIR 12	unknown	cultivar	Unknown	spring	2	2
CRB112	VERTOP	field	cultivar	North-Europe	unknown	2	2
CRB267	SOLIDO	fodder	cultivar	North-Europe	unknown	2	2
CRB116	US IDAHO W6 8955	unknown	cultivar	North-America	unknown	2	2
CRB198	AGAT	unknown	cultivar	North-Europe	unknown	2	2
CRB069	DOLMEN	field	cultivar	North-Europe	winter	2	2
CRB307	BALLET	field	cultivar	North-Europe	spring	2	6
CRB349	PROGRETA	field	cultivar	North-Europe	spring	2	6
CRB312	FINETTE	garden	cultivar	North-Europe	spring	2	6
CRB430	CHEYENNE	field	cultivar	North-Europe	winter	2	6
CRB420	ARAVIS	field	cultivar	North-Europe	winter	2	4
CRB074	ORANGE POD-orp	fodder	germplasm	Unknown	unknown	2	2
CRB075	ARTHRITIC-art JI2122	unknown	germplasm	Unknown	unknown	2	2
CRB012	KATHMANDOU DISTRICT 2	unknown	landrace	Far-East	unknown	2	2
CRB053	86-22	field	breeding	North-Europe	winter	3	3
CRB054	87-317	field	breeding	North-Europe	winter	3	3
CRB055	87-500	field	breeding	North-Europe	winter	3	3
CRB163	194	field	breeding	North-Europe	winter	3	3
CRB165	418	field	breeding	North-Europe	winter	3	3
CRB166	5031	field	breeding	North-Europe	winter	3	3
CRB168	5085	field	breeding	North-Europe	winter	3	3
CRB169	5099	field	breeding	North-Europe	winter	3	3
CRB379	C413=AP	field	breeding	North-Europe	winter	3	3
CRB380	C437	field	breeding	North-Europe	winter	3	3
CRB383	CE101=FP	field	breeding	Unknown	winter	3	3
CRB388	M163*247=CP	field	breeding	Unknown	winter	3	3
CRB406	MERCURE	field	breeding	Unknown	winter	3	3
CRB160	21	garden	breeding	North-Europe	winter	3	3
CRB161	34R	garden	breeding	North-Europe	winter	3	3
CRB162	100	garden	breeding	North-Europe	winter	3	3
CRB444	VICTOR	field	cultivar	North-America	winter	3	6
CRB006	DOVE	field	cultivar	North-Europe	winter	3	3
CRB102	ICEBERG	field	cultivar	North-Europe	winter	3	3
CRB103	MISTRAL	field	cultivar	North-Europe	winter	3	3
CRB104	MONITOR	field	cultivar	North-Europe	winter	3	3
CRB316	FRISSON	field	cultivar	North-Europe	winter	3	3
CRB433	FRILENE	field	cultivar	North-Europe	winter	3	3
CRB438	KAZAR	field	cultivar	North-Europe	winter	3	3
CRB440	RAFALE	field	cultivar	North-Europe	winter	3	3
CRB245	HATIVER	garden	cultivar	North-Europe	winter	3	3
CRB333	FROGEL	garden	cultivar	North-Europe	winter	3	3
CRB142	P58	unknown	unknown	Unknown	unknown	3	3
CRB145	0-2072	garden	breeding	North-America	spring	4	5
CRB147	0-2093	garden	breeding	North-America	spring	4	5
CRB133	74SN5	preserve	breeding	North-America	unknown	4	5
CRB212	CLAVIER 2	garden	breeding	Unknown	spring	4	4
CRB122	Aa86	unknown	breeding	North-Europe	unknown	4	4
CRB099	HOLLY 13	fodder	breeding	North-Europe	winter	4	4
CRB395	PRIEKULSKIJ-341-def JI1184	unknown	cultivar	North-Europe	unknown	4	6
CRB009	KOROZA	field	cultivar	North-Europe	spring	4	6
CRB354	SPRUT K8349	field	cultivar	North-Europe	spring	4	6
CRB414	VIRGO	field	cultivar	North-Europe	spring	4	6
CRB442	TORSDAG	field	cultivar	North-Europe	spring	4	6
CRB186	ROSAKRONE	fodder	cultivar	North-Europe	spring	4	6
CRB253	TIMO	fodder	cultivar	North-Europe	spring	4	6
CRB273	LIVIOLETTA	fodder	cultivar	Unknown	spring	4	6
CRB121	79-2022	garden	cultivar	North-America	spring	4	6
CRB244	SINIKKA	garden	cultivar	North-Europe	spring	4	6
CRB451	CHAMPION D'ANGLETERRE	garden	cultivar	Unknown	spring	4	6
CRB355	GREITUKAI K4834	unknown	cultivar	North-Europe	spring	4	6
CRB219	ALGERA	fodder	cultivar	Africa	unknown	4	6
CRB274	SETCHEY	fodder	cultivar	Unknown	unknown	4	6
CRB127	CAPELLA	unknown	cultivar	North-Europe	unknown	4	6
CRB179	AUSTRALIA	unknown	cultivar	Unknown	unknown	4	6
CRB063	BOOSTER	field	cultivar	North-Europe	winter	4	6
CRB262	NFG KRUPP PELUSCHKE	fodder	cultivar	North-Europe	spring	4	4
CRB014	WBH 1458	unknown	cultivar	North-Europe	unknown	4	4
CRB148	PI179461	unknown	cultivar	Middle-East	unknown	4	4
CRB194	BEAN PEA	unknown	cultivar	Unknown	unknown	4	4
CRB365	E11	unknown	cultivar	Unknown	unknown	4	4
CRB184	OSZI TKB	fodder	cultivar	North-Europe	winter	4	4
CRB347	YELLOW POLLEN	unknown	germplasm	Unknown	unknown	4	6
CRB309	CERISE-ce,CR	fodder	germplasm	North-Europe	spring	4	4
CRB348	PINKISH WHITE	unknown	germplasm	North-Europe	unknown	4	4
CRB308	SKOROSPELYI GIBRID N92 K4819	field	landrace	North-Europe	spring	4	6
CRB357	ZHALYUKAI K4269	field	landrace	North-Europe	spring	4	6
CRB325	GUISANTE1	garden	landrace	South-Europe	spring	4	6
CRB326	ARVELLO1	garden	landrace	South-Europe	spring	4	6
CRB331	GUISANTE	garden	landrace	South-Europe	spring	4	6
CRB359	KHIRPOSINSKII K5127	unknown	landrace	North-Europe	spring	4	6
CRB363	K4088	unknown	landrace	North-Europe	spring	4	6
CRB200	HAITI COLORE	fodder	landrace	South-America	unknown	4	6
CRB005	CHINE-D371	unknown	landrace	Far-East	unknown	4	6
CRB025	Pisum sativum-USSR JI2200	unknown	landrace	North-Europe	unknown	4	6
CRB346	MONGOLIA	unknown	landrace	Far-East	unknown	4	6
CRB397	KEERAUPEA	fodder	landrace	Unknown	unknown	4	4
CRB358	ROSTOVSKII VYSOKII K4356	field	landrace	North-Europe	spring	4	4
CRB304	VAVILOV-D265	fodder	landrace	North-Europe	spring	4	4
CRB364	K4170	fodder	landrace	North-Europe	spring	4	4
CRB324	GUISANTE2	garden	landrace	South-Europe	spring	4	4
CRB361	K1666	unknown	landrace	North-Europe	spring	4	4
CRB352	Pisum sativum-ETHIOPIA JI1431	unknown	landrace	Africa	unknown	4	4
CRB113	WNC 23Z	fodder	landrace	Unknown	winter	4	4
CRB180	ENGLISH	fodder	unknown	North-Europe	unknown	4	6
CRB207	POIS IRANIEN 57 B	unknown	unknown	Middle-East	unknown	4	3
CRB128	HOHENHEIMER PINK-FLOWERED PI180693	fodder	unknown	North-Europe	unknown	4	4
CRB205	CAPSICUM	fodder	unknown	Middle-East	unknown	4	4
CRB123	PI271936	unknown	unknown	North-Europe	unknown	4	4
CRB124	PI273279	unknown	unknown	South-America	unknown	4	4
CRB188	TASMANIE	unknown	unknown	Unknown	unknown	4	4
CRB191	POL 6806	unknown	unknown	Unknown	unknown	4	4
CRB034	Pisum elatius JI1703	unknown	wild	Unknown	unknown	4	4
CRB196	POIS AMERICAIN COUSIN	unknown	breeding	North-America	unknown	5	6
CRB066	BUL179	garden	breeding	North-Europe	spring	5	5
CRB119	90-2079	garden	breeding	North-America	spring	5	5
CRB130	552	garden	breeding	North-America	spring	5	5
CRB135	90-2131	garden	breeding	North-America	spring	5	5
CRB143	0-2016	garden	breeding	North-America	spring	5	5
CRB144	0-2042	garden	breeding	North-America	spring	5	5
CRB146	0-2073	garden	breeding	North-America	spring	5	5
CRB415	Wav F502	garden	breeding	North-Europe	spring	5	5
CRB416	Wav F750	garden	breeding	North-Europe	spring	5	5
CRB291	MULTIRESISTANT	garden	breeding	North-America	unknown	5	5
CRB082	GSP1013	preserve	breeding	North-America	unknown	5	5
CRB084	GSP1016	preserve	breeding	North-America	unknown	5	5
CRB085	GSP1017	preserve	breeding	North-America	unknown	5	5
CRB086	GSP1023	preserve	breeding	North-America	unknown	5	5
CRB087	GSP1078	preserve	breeding	North-America	unknown	5	5
CRB088	MN314	preserve	breeding	North-America	unknown	5	5
CRB089	GSP1091	preserve	breeding	North-America	unknown	5	5
CRB090	GSP1097	preserve	breeding	North-America	unknown	5	5
CRB132	74SN4	preserve	breeding	North-America	unknown	5	5
CRB129	MN313	unknown	breeding	North-America	unknown	5	5
CRB228	R 4-53 DJNOVIC	unknown	breeding	South-Europe	unknown	5	5
CRB293	st100	unknown	breeding	Unknown	unknown	5	5
CRB294	st+af+tl	unknown	breeding	Unknown	unknown	5	5
CRB229	TRAPPER	garden	cultivar	North-America	spring	5	6
CRB276	CHIPEAU	garden	cultivar	North-Europe	spring	5	6
CRB306	CAMEOR	garden	cultivar	North-Europe	spring	5	6
CRB076	SENTINEL	fodder	cultivar	North-Europe	spring	5	5
CRB223	TRIFFID	fodder	cultivar	Unknown	spring	5	5
CRB007	FELTHAM FIRST	garden	cultivar	North-Europe	spring	5	5
CRB134	DARK SKIN PERFECTION	garden	cultivar	North-Europe	spring	5	5
CRB153	GRANT	garden	cultivar	North-Europe	spring	5	5
CRB154	SUNDANCE	garden	cultivar	North-Europe	spring	5	5
CRB233	AUTOMOBILE	garden	cultivar	North-Europe	spring	5	5
CRB234	TEMPO	garden	cultivar	North-Europe	spring	5	5
CRB236	KOMPACTA	garden	cultivar	South-Europe	spring	5	5
CRB247	LAFONTAINE	garden	cultivar	North-Europe	spring	5	5
CRB248	LE DELICIEUX	garden	cultivar	North-Europe	spring	5	5
CRB249	TELEPHONE A RAMES	garden	cultivar	North-Europe	spring	5	5
CRB254	TRIANON	garden	cultivar	North-Europe	spring	5	5
CRB259	BURPEANA	garden	cultivar	Unknown	spring	5	5
CRB270	PETIT PROVENCAL	garden	cultivar	North-Europe	spring	5	5
CRB277	REMINI	garden	cultivar	North-America	spring	5	5
CRB278	DOORDRAGER	garden	cultivar	North-Europe	spring	5	5
CRB279	ETA	garden	cultivar	North-Europe	spring	5	5
CRB285	MIRAVIL	garden	cultivar	North-Europe	spring	5	5
CRB287	MINGOMARK	garden	cultivar	North-Europe	spring	5	5
CRB289	MERVEILLE DE WEISSENFELS	garden	cultivar	North-Europe	spring	5	5
CRB290	MIDFREEZER	garden	cultivar	North-America	spring	5	5
CRB323	VERCAS	garden	cultivar	North-Europe	spring	5	5
CRB334	GRADUS	garden	cultivar	North-Europe	spring	5	5
CRB335	JUWEL	garden	cultivar	North-Europe	spring	5	5
CRB336	MINI	garden	cultivar	North-America	spring	5	5
CRB337	LINCOLN	garden	cultivar	North-Europe	spring	5	5
CRB340	WISCONSIN MERIT	garden	cultivar	North-America	spring	5	5
CRB341	MERVEILLE DE KELVEDON	garden	cultivar	North-Europe	spring	5	5
CRB342	STARCOVERT	garden	cultivar	North-Europe	spring	5	5
CRB407	MULTIFREEZER	garden	cultivar	North-America	spring	5	5
CRB412	PUGET	garden	cultivar	Unknown	spring	5	5
CRB418	ALASKOR	garden	cultivar	North-Europe	spring	5	5
CRB445	VITALIS	garden	cultivar	North-Europe	spring	5	5
CRB452	PLEIN LE PANIER	garden	cultivar	North-Europe	spring	5	5
CRB190	KIRIN 40	mangetout	cultivar	Far-East	spring	5	5
CRB218	SUGAR SNAP	mangetout	cultivar	North-America	spring	5	5
CRB131	PH14-119	preserve	cultivar	North-America	unknown	5	5
CRB019	WISCONSIN PERFECTION	unknown	cultivar	North-America	unknown	5	5
CRB118	MN108	unknown	cultivar	North-America	unknown	5	5
CRB155	MINI 93	unknown	cultivar	North-America	unknown	5	5
CRB157	WSU 23	unknown	cultivar	North-America	unknown	5	5
CRB158	WSU 28	unknown	cultivar	North-America	unknown	5	5
CRB159	VANTAGE	unknown	cultivar	Unknown	unknown	5	5
CRB073	X78122-sbm-SCOUT	preserve	germplasm	North-America	spring	5	5
CRB029	USATYJ JI113	unknown	germplasm	North-Europe	unknown	5	5
CRB023	PESOL JI1831	unknown	landrace	South-Europe	unknown	5	5
CRB141	PI471171	unknown	unknown	Far-East	unknown	5	5
CRB195	CCO 2	unknown	unknown	South-Europe	unknown	5	5
CRB209	CEYLAN	unknown	unknown	Unknown	unknown	5	5
CRB174	533	garden	breeding	North-Europe	spring	6	6
CRB296	667	garden	breeding	North-Europe	spring	6	6
CRB372	ULADOVSKIJ 10	garden	breeding	North-Europe	spring	6	6
CRB170	AA1	unknown	breeding	North-Europe	spring	6	6
CRB171	eM	garden	breeding	North-Europe	spring	6	5
CRB172	aC	unknown	breeding	North-Europe	spring	6	5
CRB295	tl100	unknown	breeding	Unknown	unknown	6	5
CRB300	AMINO	field	cultivar	North-Europe	spring	6	2
CRB375	CENNIA	field	cultivar	North-Europe	spring	6	6
CRB077	MAGNUS	fodder	cultivar	North-Europe	spring	6	6
CRB220	BLAUWSCHOKKER	fodder	cultivar	North-Europe	spring	6	6
CRB272	DESIREE	fodder	cultivar	North-Europe	spring	6	6
CRB018	ALASKA	garden	cultivar	North-America	spring	6	6
CRB185	PRECOCE DE NAPLES	garden	cultivar	South-Europe	spring	6	6
CRB231	ERSLING	garden	cultivar	North-Europe	spring	6	6
CRB239	PYGMA	garden	cultivar	North-Europe	spring	6	6
CRB241	SOUCHET	garden	cultivar	North-Europe	spring	6	6
CRB250	FIN DE LA BIEVRE	garden	cultivar	North-Europe	spring	6	6
CRB252	MERVEILLE D'ETAMPES (syn=SERPETTE GUILLOTEAUX)	garden	cultivar	North-Europe	spring	6	6
CRB256	ROSAMU	garden	cultivar	North-Europe	spring	6	6
CRB258	RODOGUNE	garden	cultivar	North-Europe	spring	6	6
CRB268	GLOIRE DE CORREZE	garden	cultivar	North-Europe	spring	6	6
CRB303	CADOR	garden	cultivar	North-Europe	spring	6	6
CRB305	PRECLAMEX	garden	cultivar	North-Europe	spring	6	6
CRB311	SOMMETTE	garden	cultivar	North-Europe	spring	6	6
CRB321	PILET	garden	cultivar	North-Europe	spring	6	6
CRB329	CLAUSELAN	garden	cultivar	North-Europe	spring	6	6
CRB419	ALDOT	garden	cultivar	North-America	spring	6	6
CRB448	CHEMIN LONG JI296	garden	cultivar	North-Europe	spring	6	6
CRB449	CLAMART HATIF	garden	cultivar	North-Europe	spring	6	6
CRB450	MICHAUX DE PARIS	garden	cultivar	North-Europe	spring	6	6
CRB453	SERPETTE D'AUVERGNE	garden	cultivar	North-Europe	spring	6	6
CRB214	CAROUBEL	mangetou	cultivar	Unknown	spring	6	6
CRB216	NORMAND	mangetout	cultivar	North-Europe	spring	6	6
CRB454	CAROUBY DE MAUSSANE	mangetout	cultivar	North-Europe	spring	6	6
CRB455	CORNE DE BELIER	mangetout	cultivar	North-Europe	spring	6	6
CRB283	BINGEFORS	fodder	cultivar	North-Europe	unknown	6	6
CRB117	RAN SEKEREC	unknown	cultivar	South-Europe	unknown	6	6
CRB138	PI196023	unknown	cultivar	Africa	unknown	6	6
CRB139	PI196033	unknown	cultivar	Africa	unknown	6	6
CRB149	PI193841	unknown	cultivar	Africa	unknown	6	6
CRB150	PI193846	unknown	cultivar	Africa	unknown	6	6
CRB181	IREGI SARGA	fodder	cultivar	North-Europe	winter	6	6
CRB246	WICO	garden	cultivar	Unknown	spring	6	5
CRB271	NORLI	mangetout	cultivar	North-Europe	spring	6	5
CRB353	COSTA RICA	garden	germplasm	South-America	spring	6	6
CRB344	WELLENSIEK'S WHITE INDENT JI805	unknown	germplasm	North-Europe	unknown	6	6
CRB356	HOHENHEIMER GRUNE VIKTORIA K4252	field	landrace	North-Europe	spring	6	6
CRB366	BENDI	garden	landrace	Far-East	spring	6	6
CRB367	ER BLANCH	garden	landrace	Far-East	spring	6	6
CRB368	HECAI	garden	landrace	Far-East	spring	6	6
CRB369	YANGWAN	garden	landrace	Far-East	spring	6	6
CRB370	WANDOU 2	garden	landrace	Far-East	spring	6	6
CRB371	WANDOU 1	garden	landrace	Far-East	spring	6	6
CRB360	K30	unknown	landrace	North-Europe	spring	6	6
CRB193	CUZCO 1	garden	landrace	South-America	unknown	6	6
CRB003	CHINE-D367	unknown	landrace	Far-East	unknown	6	6
CRB004	CHINE-D368	unknown	landrace	Far-East	unknown	6	6
CRB011	KATHMANDOU DISTRICT 1	unknown	landrace	Far-East	unknown	6	6
CRB027	Pisum sativum-ZAMBIA JI2383	unknown	landrace	Africa	unknown	6	6
CRB213	KATMANDOU	unknown	landrace	Far-East	unknown	6	6
CRB386	Pisum sativum-ETHIOPIA JI174	unknown	landrace	Africa	unknown	6	6
CRB232	FINLANDE	garden	unknown	Unknown	spring	6	6
CRB120	K4797	unknown	unknown	North-Europe	unknown	6	6
CRB189	MAZARE	unknown	unknown	South-Europe	unknown	6	6
CRB206	MEXIC 1	unknown	unknown	South-America	unknown	6	6
CRB210	BUTARO 1A	unknown	unknown	Unknown	unknown	6	6
CRB016	Pisum sativum-BOLIVIA JI228	unknown	wild	South-America	unknown	6	6
CRB026	Pisum sativum-ZAIRE JI2376	unknown	wild	Africa	unknown	6	6
CRB140	PI358630	unknown	wild	Africa	unknown	6	6
CRB345	Pisum sativum-ETHIOPIA JI1594	unknown	wild	Africa	unknown	6	6
CRB384	CF100=GP	field	breeding	North-Europe	unknown	7	4
CRB064	BOOSTER*AW7	field	breeding	North-Europe	winter	7	4
CRB067	CE*CF	fodder	breeding	North-Europe	winter	7	4
CRB097	HOLLY 8	fodder	breeding	North-Europe	winter	7	4
CRB106	NEVE*b195-5	field	breeding	North-Europe	winter	7	7
CRB125	FENN	fodder	breeding	North-America	unknown	7	7
CRB058	BLIXT 7	fodder	breeding	North-Europe	winter	7	7
CRB059	BLIXT 104	fodder	breeding	North-Europe	winter	7	7
CRB060	BLIXT 109	fodder	breeding	North-Europe	winter	7	7
CRB062	BLIXT 484	fodder	breeding	North-Europe	winter	7	7
CRB092	HOLLY 3	fodder	breeding	North-Europe	winter	7	7
CRB093	HOLLY 4	fodder	breeding	North-Europe	winter	7	7
CRB094	HOLLY 5	fodder	breeding	North-Europe	winter	7	7
CRB095	HOLLY 6	fodder	breeding	North-Europe	winter	7	7
CRB098	HOLLY 9	fodder	breeding	North-Europe	winter	7	7
CRB100	HOLLY 17	fodder	breeding	North-Europe	winter	7	7
CRB101	HOLLY 18	fodder	breeding	North-Europe	winter	7	7
CRB424	BLIXT 460	fodder	breeding	North-Europe	winter	7	7
CRB425	BLIXT 461	fodder	breeding	North-Europe	winter	7	7
CRB426	BLIXT 468	fodder	breeding	North-Europe	winter	7	7
CRB427	BLIXT 195	fodder	breeding	North-Europe	winter	7	7
CRB126	PI512066	unknown	breeding	North-America	unknown	7	7
CRB105	NEVE	field	cultivar	North-Europe	winter	7	4
CRB299	AMAC	field	cultivar	North-Europe	winter	7	4
CRB437	KARNOBAT	field	cultivar	South-Europe	winter	7	4
CRB443	VENDEVIL	field	cultivar	North-Europe	winter	7	4
CRB056	ASSAS	fodder	cultivar	North-Europe	winter	7	4
CRB429	CCA	field	cultivar	South-Europe	winter	7	7
CRB265	PIVER	fodder	cultivar	Unknown	winter	7	7
CRB385	CHAMPAGNE	fodder	cultivar	North-Europe	winter	7	7
CRB405	MELROSE	fodder	cultivar	North-America	winter	7	7
CRB421	AUSTRIAN WINTER	fodder	cultivar	Unknown	winter	7	7
CRB431	FENN	fodder	cultivar	North-America	winter	7	7
CRB435	GLACIER	garden	cultivar	North-America	winter *	7	7
CRB390	DP	fodder	germplasm	North-Europe	winter	7	7
CRB409	P1259	unknown	germplasm	Unknown	winter	7	7
CRB057	AW2	fodder	landrace	North-Europe	winter	7	4
CRB114	WNC Z61Z	fodder	landrace	Unknown	winter	7	4
CRB068	COTE D'OR	fodder	landrace	North-Europe	winter	7	7
CRB107	PICAR	fodder	landrace	North-Europe	winter	7	7
CRB111	TOPOLIANSKI	fodder	landrace	Unknown	winter	7	7
CRB436	HOLLY 11	fodder	landrace	North-Europe	winter	7	7
CRB017	Pisum sativum-GREECE JI267	unknown	landrace	South-Europe	winter	7	7
CRB024	Pisum sativum-MEXICO JI1844	unknown	landrace	South-America	winter	7	7
CRB446	WINTERBERGER	unknown	landrace	North-Europe	winter	7	7
CRB091	HOLLY 2	unknown	unknown	Unknown	unknown	7	4
CRB096	HOLLY 7	unknown	unknown	Unknown	winter	7	4
CRB240	CLAUSE H4	fodder	unknown	Unknown	spring	7	7
CRB061	BLIXT157	fodder	unknown	Unknown	winter	7	7
CRB072	MUENCHENER BANATER WINTERERBSE	fodder	unknown	North-Europe	winter	7	7
CRB192	BLACK SEEDED	fodder	unknown	Unknown	winter	7	7
CRB182	MOROZOUSTOICHIVYL	unknown	unknown	North-Europe	winter	7	7
CRB081	GSP981	unknown	landrace	Unknown	unknown	-	-
CRB313	ULADOVSKIJ 9	unknown	unknown	Unknown	unknown	-	-
