# Supplementary material for: Genome-wide association study identifies favorable SNP alleles and candidate genes for frost tolerance in pea
Source: BMC Genomics. 2020 Aug 4;21:536. doi: 10.1186/s12864-020-06928-w (PMC7430820; doi:10.1186/s12864-020-06928-w)
Supplement: Supplementary file 10 — Additional file 10: Table S4. Marker haplotype analysis of the association mapping collection. For each linkage group (LG), the list of markers significantly detected by GWAS and markers in linkage disequilibrium (LD; r2 > 0.8) with the former ones is shown. The third line shows genetic positions from the consensus map of Tayeh et al. [36]. The fourth line indicates the LD blocks composed and named as mentioned in the legend of Additional file 9. The following lines show the allelic composition of haplotypes defined by LD blocks and individual associated markers at each of the 6 frost tolerance loci on linkage groups (LGs) I, II, III, V, VI and VII. For each frost damage (FD)-associated marker, the favorable allele is in red font and the unfavorable allele in blue font. Haplotypes are named in consecutive numerical order following their linkage group name; only haplotypes without missing values or heterozygous markers and carried by more than 3% of the lines from the association mapping collection are listed. For each haplotype, accessions and their mean phenotypic values ± standard error of the variables significantly associated with marker(s) in the linkage group are shown. Significant differences between haplotypes were assayed by a SNK means comparison test; favorable haplotypes are shown by a red background and unfavorable haplotypes by a blue background, regarding the SNK test. Haplotypes with a white background are classified in intermediate groups. [file 12864_2020_6928_MOESM10_ESM.xlsx]

## Sheet: Additional file 10_Table S4
	LG	I		II	III			V								VI
	Marker	PsCam020765_11567_1428	PsCam025082_14309_170	PsCam043698_27686_2011	PsCam049061_31705_537	PsCam035617_20792_637	PsCam037922_22979_691	PsCam051352_33858_733	PsCam051635_34107_368	PsCam042222_26315_1205	PsCam048068_30823_2326	PsCam002670_2123_708	PsCam011361_7735_182	PsCam012913_8715_718	PsCam049838_32453_1430	PsCam021402_12023_752	PsCam043553_27552_265	PsCam006662_4945_2210	PsCam022275_12527_210	PsCam004890_3696_1580	PsCam009869_6623_546	PsCam023246_13111_1125	PsCam037030_22140_221	PsCam037082_22189_1302	PsCam037565_22643_550	PsCam057485_38078_2761	PsCam034572_19953_2034	PsCam036921_22033_689	PsCam042568_26621_42	PsCam009542_6362_1386	PsCam003541_2731_574	PsCam050834_33394_133	PsCam001662_1375_798	PsCam043847_27818_181	PsCam048404_31138_2325	PsCam050022_32630_1411	PsCam045419_29091_815	PsCam053556_35439_228	PsCam007060_5248_2156	PsCam026381_15234_450	PsCam037879_22937_948	PsCam003337_2589_220	PsCam037603_22679_2024	PsCam040539_25267_719	PsCam001302_1089_1249	PsCam035398_20586_1094	PsCam039054_24037_586	PsCam049925_32537_2703	PsCam036192_21340_510
	Genetic position (cM)	47.5	47.5	20.5	131.1	132	132.1	53.6	58.6	61	56.9	58.6	60.2	60.2	60.2	41.4	43	47.4	47.4	49.1	49.1	49.1	49.1	49.1	49.1	49.1	50.6	50.9	51.1	55.9	48	48.5	49.1	49.1	49.1	49.1	49.1	49.1	50.1	50.1	50.1	50.2	50.2	50.2	50.2	50.6	50.6	50.7	50.9
	LD block	I.1			III.1			V.1								VI.1		VI.2															VI.3						VI.4								VI.5
Haplotypes	Haplotype I.1	AA	AA
	Haplotype I.2	BB	BB
	Haplotype II.1			AA
	Haplotype II.2			BB
	Haplotype III.1				BB	AA	AA
	Haplotype III.2				AA	BB	BB
	Haplotype V.1							BB	BB	BB	AA	BB	BB	BB	AA
	Haplotype V.2							AA	AA	AA	BB	AA	AA	AA	BB
	Haplotype V.3							AA	AA	AA	BB	BB	AA	AA	BB
	Haplotype V.4							BB	BB	BB	BB	BB	BB	AA	BB
	Haplotype VI.1															BB	BB	BB	AA	BB	BB	AA	BB	AA	BB	BB	BB	BB	BB	BB	AA	BB	BB	BB	AA	AA	AA	AA	BB	BB	AA	AA	AA	AA	AA	AA	BB	BB	BB
	Haplotype VI.2															AA	AA	AA	BB	AA	AA	BB	AA	BB	AA	AA	AA	AA	AA	AA	BB	AA	AA	AA	BB	BB	BB	BB	AA	AA	BB	BB	BB	BB	BB	BB	AA	AA	AA
	Haplotype VI.3															BB	BB	BB	AA	BB	BB	AA	BB	AA	BB	BB	BB	BB	BB	BB	BB	BB	BB	BB	AA	AA	BB	AA	AA	AA	BB	BB	BB	BB	BB	AA	AA	AA	AA
	Haplotype VI.4															BB	BB	BB	AA	BB	BB	AA	BB	AA	BB	BB	BB	BB	BB	BB	BB	BB	BB	BB	AA	AA	BB	AA	AA	AA	BB	BB	BB	BB	BB	BB	AA	AA	AA
	Haplotype VI.5															AA	AA	AA	BB	AA	AA	BB	AA	BB	AA	AA	AA	AA	AA	AA	BB	AA	AA	AA	BB	BB	BB	BB	AA	AA	BB	BB	BB	BB	BB	BB	AA	AA	AA
	Haplotype VII.1
	Haplotype VII.2
	Haplotype VII.3
	Haplotype VII.4
	Haplotype VII.5
	Haplotype VII.6
	Haplotype VII.7
	Haplotype VII.8
	Haplotype VII.9
[truncated: 32 more columns]
