# Supplementary material for: Genome-wide association study identifies favorable SNP alleles and candidate genes for frost tolerance in pea
Source: BMC Genomics. 2020 Aug 4;21:536. doi: 10.1186/s12864-020-06928-w (PMC7430820; doi:10.1186/s12864-020-06928-w)
Supplement: Supplementary file 11 — Additional file 11: Table S5. List of annotated genes underlying genome-wide association loci of frost tolerance in pea. Genes that were located in an interval of ±1 Mb on both sides of markers significantly detected by GWAS and markers in linkage disequilibrium (LD; r2 > 0.8) with the former ones, are listed. For each identified gene, the nearest marker significantly detected by GWAS (underlined font) or marker in LD with associated marker(s) (non-underlined font) is shown. The annotation of genes was extracted from Pisum sativum v.1a genome JBrowse available at https://urgi.versailles.inra.fr/Species/Pisum [39]. Genes positions in the pea genome assembly v.1a are presented by their assigned chromosomes and physical positions indicated in bp. Genes which are not assigned to one of the seven chromosomes, are represented by their physical positions on unanchored scaffolds. a: Annotation refined with the homologous gene from Medicago truncatula available on the Pisum sativum v.1a genome JBrowse, and whose corresponding gene function was identified from the Medicago truncatula v4.0 genome JBrowse available on www.medicagogenome.org. b: Annotation refined with the homologous gene from Glycine max available on the Pisum sativum v.1a genome JBrowse and whose corresponding gene function was identified from the genome v9.0 assembly V1.1 available on http://soykb.org/gene_card.php. c: Annotation refined with the predicted protein function of transcript sequences corresponding to mapped SNPs, extracted from Table S10 in Tayeh et al. [36]. [file 12864_2020_6928_MOESM11_ESM.xlsx]

## Sheet: Additional file 11_Table S5
Gene ID	Chromosome	Start	End	Distance (in Mb) to the nearest associated marker/marker in LD (r2 > 0.8) with associated marker	Name of nearest associated marker/marker in LD (r2 > 0.8) with associated marker	Functional annotation
Psat1g074160	1	118121019	118120226	0.965664	PsCam021402_12023_752	Chlorophyll A-B binding protein
Psat1g074200	1	118126239	118123577	0.960444	PsCam021402_12023_752	Protein of unknown function DUF3594
Psat1g074240	1	118149340	118150478	0.936205	PsCam021402_12023_752	Generation of precursor metabolites and energy
Psat1g074280	1	118150795	118151686	0.934997	PsCam021402_12023_752	Generation of precursor metabolites and energy
Psat1g074320	1	118162061	118162844	0.923839	PsCam021402_12023_752	Chlorophyll A-B binding protein
Psat1g074360	1	118168310	118167765	0.918373	PsCam021402_12023_752	Unknown gene
Psat1g074400	1	118185616	118183068	0.901067	PsCam021402_12023_752	No apical meristem (NAM) protein
Psat1g074440	1	118257224	118256775	0.829459	PsCam021402_12023_752	Unknown gene
Psat1g074480	1	118273065	118267912	0.813618	PsCam021402_12023_752	HtrA/DegQ protease family signature
Psat1g074520	1	118279781	118283543	0.80314	PsCam021402_12023_752	Helicase conserved C-terminal domain
Psat1g074560	1	118340743	118331306	0.74594	PsCam021402_12023_752	Putative death-receptor fusion protein (DUF2428)
Psat1g074600	1	118898224	118905763	0.18092	PsCam021402_12023_752	ABC transporter transmembrane region
Psat1g074640	1	119091735	119086177	0	PsCam021402_12023_752	RNA polymerase II-binding domain.
Psat1g074680	1	119202390	119204566	0.115707	PsCam021402_12023_752	Glutaredoxin
Psat1g074720	1	119257798	119257514	0.170831	PsCam021402_12023_752	Unknown gene
Psat1g074800	1	119406298	119405700	0.319017	PsCam021402_12023_752	Unknown gene
Psat1g074840	1	119681436	119679097	0.592414	PsCam021402_12023_752	Protein tyrosine kinase
Psat1g074880	1	119883825	119884525	0.797142	PsCam021402_12023_752	Inosine-uridine preferring nucleoside hydrolase
Psat1g074920	1	119885906	119886399	0.799223	PsCam021402_12023_752	Inosine-uridine preferring nucleoside hydrolase
Psat1g076360	1	123930855	123931499	0.685611	PsCam043553_27552_265	Unknown gene
Psat1g076400	1	123966621	123966968	0.650142	PsCam043553_27552_265	Unknown gene
Psat1g076480	1	124166333	124170628	0.446482	PsCam043553_27552_265	Conserved hypothetical protein 95
Psat1g076520	1	124176404	124178061	0.439049	PsCam043553_27552_265	Pentatricopeptide repeat
Psat1g076560	1	124330954	124331963	0.285147	PsCam043553_27552_265	Plant transposase (Ptta/En/Spm family)
Psat1g076600	1	124415130	124416286	0.200824	PsCam043553_27552_265	Unknown gene
Psat1g076640	1	124536122	124537653	0.079457	PsCam043553_27552_265	Domain associated at C-terminal with AAA
Psat1g076680	1	124551235	124549764	0.065875	PsCam043553_27552_265	Domain associated at C-terminal with AAA
Psat1g076720	1	124572669	124574175	0.042935	PsCam043553_27552_265	Domain associated at C-terminal with AAA
Psat1g076760	1	124597213	124596836	0.019897	PsCam043553_27552_265	Unknown gene
Psat1g076800	1	124610349	124611821	0.005289	PsCam043553_27552_265	Unknown gene
Psat1g076840	1	124617659	124616293	0	PsCam043553_27552_265	Thaumatin family
Psat1g076920	1	124919789	124921944	0.302679	PsCam043553_27552_265	Unknown gene
Psat1g076960	1	124922096	124922288	0.304986	PsCam043553_27552_265	Unknown gene
Psat1g077000	1	124988141	124989001	0.371031	PsCam043553_27552_265	C2H2-type zinc finger
Psat1g077040	1	125002115	125001834	0.384724	PsCam043553_27552_265	Unknown gene
Psat1g077080	1	125022496	125015359	0.398249	PsCam043553_27552_265	ABC transporter transmembrane region
Psat1g077120	1	125095343	125105314	0.478233	PsCam043553_27552_265	Phosphoglucose isomerase
Psat1g077160	1	125106743	125107998	0.489633	PsCam043553_27552_265	Unknown gene
Psat1g077200	1	125118466	125117182	0.500072	PsCam043553_27552_265	Metallopeptidase family M24
Psat1g077240	1	125119582	125120212	0.502472	PsCam043553_27552_265	Regulation of cellular nucleobase + nucleoside + nucleotide and nucleic acid metabolic process
Psat1g077280	1	125151177	125149553	0.532443	PsCam043553_27552_265	Unknown gene
Psat1g077320	1	125167374	125168757	0.550264	PsCam043553_27552_265	Unknown gene
Psat1g077400	1	125355027	125356278	0.737917	PsCam043553_27552_265	Protein modification by small protein conjugation or removal
Psat1g077440	1	125414936	125439296	0.797826	PsCam043553_27552_265	SPFH domain / Band 7 family
Psat1g077480	1	125446074	125447466	0.828964	PsCam043553_27552_265	SPFH domain / Band 7 family
Psat1g077520	1	125456938	125452077	0.834967	PsCam043553_27552_265	Eukaryotic porin
Psat1g077560	1	125500446	125502506	0.883336	PsCam043553_27552_265	Regulation of biological process
Psat1g077600	1	125536129	125533517	0.916407	PsCam043553_27552_265	Protein tyrosine kinase
Psat1g077640	1	125578767	125573197	0.956087	PsCam043553_27552_265	HI0933-like protein
Psat1g077680	1	125584700	125583771	0.966661	PsCam043553_27552_265	Protein of unknown function DUF260
Psat1g091000	1	150906880	150905096	1.00077	PsCam006662_4945_2210	Ribosomal protein L16 signature
Psat1g091040	1	151004292	151003201	0.903361	PsCam006662_4945_2210	Unknown gene
Psat1g091160	1	151252371	151252879	0.654774	PsCam006662_4945_2210	Unknown gene
Psat1g091200	1	151378811	151382241	0.525412	PsCam006662_4945_2210	Tryptophan/tyrosine permease family
Psat1g091240	1	151730543	151728432	0.17711	PsCam006662_4945_2210	No apical meristem (NAM) protein
Psat1g091280	1	151750630	151752147	0.155506	PsCam006662_4945_2210	TRAF-like
Psat1g091320	1	151797284	151797586	0.110067	PsCam006662_4945_2210	Unknown gene
Psat1g091360	1	151912404	151907619	0	PsCam006662_4945_2210	YT521-B-like domain
Psat1g091400	1	152001629	151998306	0.090653	PsCam006662_4945_2210	DNA polymerase III + delta subunit
Psat1g091480	1	152067467	152069168	0.159814	PsCam006662_4945_2210	Unknown gene
Psat1g091520	1	152075287	152073423	0.16577	PsCam006662_4945_2210	Unknown gene
Psat1g091560	1	152111997	152113089	0.204344	PsCam006662_4945_2210	Oxidoreductase activity + acting on NADH or NADPH + quinone or similar compound as acceptor
Psat1g091640	1	152174513	152174099	0.266446	PsCam006662_4945_2210	Unknown gene
Psat1g091720	1	152249090	152246615	0.338962	PsCam006662_4945_2210	Unknown gene
Psat1g095840	1	164221971	164223677	0.826274	PsCam003541_2731_574	Unknown gene
Psat1g095880	1	164620425	164622354	0.427597	PsCam003541_2731_574	Unknown gene
Psat1g095920	1	164881877	164882839	0.167112	PsCam003541_2731_574	Unknown gene
Psat1g096000	1	165051328	165044356	0	PsCam003541_2731_574	Galactose-1-phosphate uridyl transferase + N-terminal domain
Psat1g096040	1	165088313	165085840	0.035889	PsCam003541_2731_574	Galactose-1-phosphate uridyl transferase + N-terminal domain
Psat1g096080	1	165167557	165167925	0.117606	PsCam003541_2731_574	Unknown gene
Psat1g096120	1	165173095	165170949	0.120998	PsCam003541_2731_574	RNA splicing + via transesterification reactions with bulged adenosine as nucleophile
Psat1g096160	1	165294542	165298948	0.244591	PsCam003541_2731_574	DYW family of nucleic acid deaminases
Psat1g096200	1	165337022	165334467	0.284516	PsCam003541_2731_574	Glutamate/Leucine/Phenylalanine/Valine dehydrogenase
Psat1g096240	1	165465511	165465043	0.278334	PsCam050834_33394_133	Unknown gene
Psat1g096320	1	165741187	165744112	0	PsCam050834_33394_133	MYB-CC type transfactor + LHEQLE motif
Psat1g096360	1	165795975	165795151	0.051306	PsCam050834_33394_133	Unknown gene
Psat1g096400	1	165926772	165924549	0.180704	PsCam050834_33394_133	Unknown gene
Psat1g096440	1	165972450	165968581	0.224736	PsCam050834_33394_133	FAE1/Type III polyketide synthase-like protein
Psat1g096480	1	165977533	165977008	0.233163	PsCam050834_33394_133	Unknown gene
Psat1g096520	1	166215635	166217053	0.144011	PsCam053556_35439_228	Unknown gene
Psat1g096560	1	166256834	166254723	0.10423	PsCam053556_35439_228	UDP-glucoronosyl and UDP-glucosyl transferase
Psat1g096600	1	166361062	166355922	0	PsCam053556_35439_228	Unknown gene
Psat1g096640	1	166509962	166510324	0.148898	PsCam053556_35439_228	Unknown gene
Psat1g096680	1	166864579	166864235	0.234287	PsCam022275_12527_210	Unknown gene
Psat1g096720	1	166870217	166872018	0.226848	PsCam022275_12527_210	Unknown gene
Psat1g096760	1	167075713	167079355	0.019511	PsCam022275_12527_210	Phosphatidylethanolamine-binding protein
Psat1g096800	1	167102435	167096488	0	PsCam022275_12527_210	TatD related DNase
Psat1g096840	1	167126599	167130207	0.027733	PsCam022275_12527_210	Major intrinsic protein
Psat1g096880	1	167155073	167159191	0.056207	PsCam022275_12527_210	GDA1/CD39 (nucleoside phosphatase) family
Psat1g096920	1	167253510	167252471	0.135164	PsCam057485_38078_2761	Unknown gene
Psat1g096960	1	167383592	167388524	0.00015	PsCam057485_38078_2761	Pyruvate kinase + barrel domain
Psat1g097000	1	167390981	167389163	0	PsCam009869_6623_546	Protein of unknown function (DUF3143)
Psat1g097040	1	167639155	167638503	0.015636	PsCam023246_13111_1125	VIT family
Psat1g097080	1	167656174	167652956	0	PsCam023246_13111_1125	Transferase family
Psat1g097120	1	167663609	167664232	0.008818	PsCam023246_13111_1125	Unknown gene
Psat1g097160	1	167806733	167811587	0.151942	PsCam023246_13111_1125	Protein of unknown function (DUF3754)
Psat1g097200	1	167811465	167810914	0.156123	PsCam023246_13111_1125	Hsp20/alpha crystallin family
Psat1g097240	1	167848403	167848074	0.193283	PsCam023246_13111_1125	Unknown gene
Psat1g097280	1	167944964	167946916	0.290173	PsCam023246_13111_1125	AP2 domain, Ethylene-responsive transcription factor c
Psat1g097320	1	168368121	168368438	0.093344	PsCam001662_1375_798	Unknown gene
Psat1g097360	1	168460318	168462130	0	PsCam001662_1375_798	VIT family
Psat1g097400	1	168529831	168533300	0.068049	PsCam001662_1375_798	Protein tyrosine kinase
Psat1g097440	1	168839806	168840078	0.378024	PsCam001662_1375_798	Unknown gene
Psat1g097480	1	169148095	169154099	0.686313	PsCam001662_1375_798	Histidine phosphatase superfamily (branch 1)
Psat1g097520	1	169180097	169181969	0.718315	PsCam001662_1375_798	Unknown gene
Psat1g097560	1	169209426	169210107	0.747644	PsCam001662_1375_798	Unknown gene
Psat1g097600	1	169213645	169216607	0.751863	PsCam001662_1375_798	Mitochondrial carrier protein
Psat1g097640	1	169232834	169226118	0.74676	PsCam045419_29091_815	Aminotransferase class I and II
Psat1g097680	1	169268464	169265196	0.71113	PsCam045419_29091_815	Cysteine-rich TM module stress tolerance
Psat1g097760	1	169294882	169292103	0.684712	PsCam045419_29091_815	Unknown gene
Psat1g097800	1	169463249	169468420	0.511174	PsCam045419_29091_815	Exo70 exocyst complex subunit
Psat1g097840	1	169492485	169494990	0.484604	PsCam045419_29091_815	DHHC palmitoyltransferase
Psat1g097880	1	169496528	169495349	0.483066	PsCam045419_29091_815	Chlorophyll A-B binding protein
Psat1g097920	1	169501002	169497599	0.478592	PsCam045419_29091_815	Unknown gene
Psat1g098000	1	169695750	169691007	0.283844	PsCam045419_29091_815	Unknown gene
Psat1g098040	1	169877833	169880303	0.099291	PsCam045419_29091_815	Plant transposase (Ptta/En/Spm family)
Psat1g098080	1	169882186	169880977	0.097408	PsCam045419_29091_815	Unknown gene
Psat1g098120	1	169963214	169980143	0	PsCam045419_29091_815	Hsp70 protein
Psat1g098160	1	170001543	169994386	0.014792	PsCam045419_29091_815	Unknown gene
Psat1g098200	1	170066400	170064446	0.084852	PsCam045419_29091_815	Unknown gene
Psat1g098240	1	170474776	170474501	0.48131	PsCam048404_31138_2325	Unknown gene
Psat1g098280	1	170584975	170583170	0.371111	PsCam048404_31138_2325	Protein modification by small protein conjugation or removal
Psat1g098360	1	170736535	170735119	0.219551	PsCam048404_31138_2325	B3 DNA binding domain
Psat1g098400	1	170797329	170798644	0.157442	PsCam048404_31138_2325	Unknown gene
Psat1g098440	1	170945623	170957220	0	PsCam048404_31138_2325	Pyridine nucleotide-disulphide oxidoreductase
Psat1g098480	1	170966438	170967265	0.010352	PsCam048404_31138_2325	Unknown gene
Psat1g098520	1	170981854	170982196	0.025768	PsCam048404_31138_2325	Unknown gene
Psat1g098560	1	171004699	171001896	0.04581	PsCam048404_31138_2325	Domain of unknown function (DUF4413)
Psat1g098600	1	171012080	171008817	0.052731	PsCam048404_31138_2325	5'-3' exonuclease + N-terminal resolvase-like domain
Psat1g098640	1	171044132	171047683	0.088046	PsCam048404_31138_2325	Dcp2 + box A domain
Psat1g098680	1	171048384	171051736	0.092298	PsCam048404_31138_2325	Unknown gene
Psat1g098720	1	171149672	171153192	0.193586	PsCam048404_31138_2325	Aminotransferase class I and II
Psat1g098760	1	171171365	171170704	0.207602	PsCam050022_32630_1411	Unknown gene
Psat1g098840	1	171315381	171315744	0.063223	PsCam050022_32630_1411	Unknown gene
Psat1g098880	1	171378027	171380126	0	PsCam050022_32630_1411	MFS/sugar transport protein
Psat1g098920	1	171434968	171433797	0.05483	PsCam050022_32630_1411	Unknown gene
Psat1g098960	1	171984428	171976333	0.597366	PsCam050022_32630_1411	Molecular chaperone + heat shock protein + Hsp40 + DnaJ
Psat1g099000	1	172009722	172007464	0.628497	PsCam050022_32630_1411	Molecular chaperone + heat shock protein + Hsp40 + DnaJ
Psat1g099080	1	172036406	172030439	0.651472	PsCam050022_32630_1411	ABC transporter
Psat1g099120	1	172349434	172343484	0.964517	PsCam050022_32630_1411	Fructose-1-6-bisphosphatase + N-terminal domain
Psat1g099400	1	174955338	174964226	0.303871	PsCam043847_27818_181	Transcription factor regulating root and shoot growth via Pin3
Psat1g099440	1	175049939	175053352	0.214745	PsCam043847_27818_181	Assembly + mitochondrial proton-transport ATP synth complex
Psat1g099480	1	175066838	175058604	0.201259	PsCam043847_27818_181	Noc2p family
Psat1g099520	1	175215865	175217036	0.051061	PsCam043847_27818_181	Gag-polypeptide of LTR copia-type
Psat1g099560	1	175225090	175222133	0.043007	PsCam043847_27818_181	IQ calmodulin-binding motif
Psat1g099600	1	175259355	175260236	0.007861	PsCam043847_27818_181	Proteolipid membrane potential modulator
Psat1g099640	1	175263541	175261564	0.004556	PsCam043847_27818_181	NAD(P)-binding domain
Psat1g099720	1	175288349	175289549	0.020252	PsCam043847_27818_181	Unknown gene
Psat1g099760	1	175354043	175352739	0.084642	PsCam043847_27818_181	Unknown gene
Psat1g099800	1	175506129	175504947	0.23685	PsCam043847_27818_181	Unknown gene
Psat1g099840	1	175518331	175510974	0.242877	PsCam043847_27818_181	Mlo family
Psat1g099880	1	175531270	175533100	0.263173	PsCam043847_27818_181	Mammalian uncoordinated homology 13 + domain 2
Psat1g099920	1	175539373	175540415	0.271276	PsCam043847_27818_181	Mammalian uncoordinated homology 13 + domain 2
Psat1g099960	1	175566393	175566025	0.297928	PsCam043847_27818_181	Unknown gene
Psat1g100000	1	175672826	175674444	0.404729	PsCam043847_27818_181	Unknown gene
Psat1g100040	1	175768963	175766865	0.498768	PsCam043847_27818_181	Tetraspanin family
Psat1g100560	1	177739203	177737036	0.955977	PsCam026381_15234_450	UDP-glucoronosyl and UDP-glucosyl transferase
Psat1g100640	1	177861740	177859521	0.83344	PsCam026381_15234_450	UDP-glucoronosyl and UDP-glucosyl transferase
Psat1g100680	1	177898886	177897152	0.796294	PsCam026381_15234_450	Endonuclease activity + active with either ribo- or deoxyribonucleic acids and producing 5'-phosphomonoesters
Psat1g100720	1	177900325	177899366	0.794855	PsCam026381_15234_450	Unknown gene
Psat1g100800	1	178465546	178471026	0.224154	PsCam026381_15234_450	Protein phosphatase 2A regulatory B subunit (B56 family)
Psat1g100840	1	178471896	178471288	0.223284	PsCam026381_15234_450	Unknown gene
Psat1g100880	1	178695989	178694806	0	PsCam026381_15234_450	Unknown gene
Psat1g100920	1	178704762	178713950	0	PsCam037879_22937_948	DHHC palmitoyltransferase
Psat1g100960	1	178714435	178715195	0.001011	PsCam037879_22937_948	Plant invertase/pectin methylesterase inhibitor
Psat1g101040	1	179261977	179263029	0.482914	PsCam007060_5248_2156	Hydrolase activity + acting on ester bonds
Psat1g101080	1	179296198	179300249	0.445694	PsCam007060_5248_2156	Pam16
Psat1g101120	1	179604858	179602535	0.141085	PsCam007060_5248_2156	AP2 domain, Ethylene-responsive transcription factor ERF110 c
Psat1g101160	1	179646520	179647418	0.098525	PsCam007060_5248_2156	Unknown gene
Psat1g101200	1	179747747	179745619	0	PsCam007060_5248_2156	Mpv17 / PMP22 family
Psat1g101240	1	180035968	180039208	0.003335	PsCam037603_22679_2024	Fibrillarin
Psat1g101280	1	180044609	180040484	0	PsCam037603_22679_2024	MatE
Psat1g101440	1	180869088	180868855	0.440125	PsCam003337_2589_220	Unknown gene
Psat1g101480	1	181057613	181055007	0.382495	PsCam040539_25267_719	Unknown gene
Psat1g101520	1	181089769	181088552	0.350339	PsCam040539_25267_719	Unknown gene
Psat1g101560	1	181090868	181090488	0.34924	PsCam040539_25267_719	Unknown gene
Psat1g101600	1	181316379	181316029	0.123729	PsCam040539_25267_719	Unknown gene
Psat1g101640	1	181440365	181439188	0	PsCam040539_25267_719	Unknown gene
Psat1g101680	1	181584190	181598157	0.080897	PsCam037565_22643_550	WD40/YVTN repeat-like-containing domain
Psat1g101720	1	181659155	181661037	0.018017	PsCam037565_22643_550	Protein of unknown function (DUF793)
Psat1g101760	1	181680148	181678347	0	PsCam037565_22643_550	Protein of unknown function (DUF793)
Psat1g101800	1	181746612	181743523	0.064469	PsCam037565_22643_550	Heavy metal transport/detoxification protein
Psat1g101840	1	181908713	181900574	0	PsCam004890_3696_1580	Heat shock hsp20 proteins family profile.
Psat1g101880	1	181928431	181927354	0.024846	PsCam004890_3696_1580	ABA/WDS induced protein
Psat1g101920	1	181930536	181929053	0.026545	PsCam004890_3696_1580	Protein of unknown function DUF707
Psat1g101960	1	181947275	181952873	0.001882	PsCam037082_22189_1302	Reverse transcriptase-like
Psat1g102000	1	181971186	181965077	0	PsCam037082_22189_1302	SET domain
Psat1g102080	1	182068856	182071161	0.103534	PsCam037082_22189_1302	3-oxo-5-alpha-steroid 4-dehydrogenase
Psat1g102120	1	182606176	182605071	0.213535	PsCam001302_1089_1249	Unknown gene
Psat1g102200	1	182743467	182741490	0.076244	PsCam001302_1089_1249	Unknown gene
Psat1g102240	1	182797710	182797336	0.022001	PsCam001302_1089_1249	Unknown gene
Psat1g102280	1	182818277	182821744	0	PsCam001302_1089_1249	Phloem protein 2
Psat1g102320	1	183175903	183176381	0.356192	PsCam001302_1089_1249	Unknown gene
Psat1g102360	1	183312361	183313441	0.49265	PsCam001302_1089_1249	Aldo-keto reductase signature
Psat1g102400	1	183548340	183549450	0.728629	PsCam001302_1089_1249	Unknown gene
Psat1g102440	1	183565831	183567164	0.74612	PsCam001302_1089_1249	Unknown gene
Psat1g102520	1	183713163	183712601	0.89289	PsCam001302_1089_1249	Unknown gene
Psat1g102920	1	186041276	186044372	0.917697	PsCam037030_22140_221	Cellular macromolecule metabolic process
Psat1g102960	1	186263390	186260408	0.698679	PsCam037030_22140_221	BAG domain
Psat1g103000	1	186407874	186407608	0.554195	PsCam037030_22140_221	Transition metal ion binding
Psat1g103040	1	186408200	186408952	0.553117	PsCam037030_22140_221	Unknown gene
Psat1g103080	1	186418632	186418916	0.543153	PsCam037030_22140_221	PWWP
Psat1g103120	1	186648566	186646397	0.313503	PsCam037030_22140_221	Unknown gene
Psat1g103160	1	186730764	186732105	0.229964	PsCam037030_22140_221	Pectinesterase
Psat1g103200	1	186732320	186733521	0.228548	PsCam037030_22140_221	Unknown gene
Psat1g103240	1	186817746	186815949	0.144323	PsCam037030_22140_221	Unknown gene
Psat1g103320	1	186818476	186819524	0.142545	PsCam037030_22140_221	Regulation of cellular nucleobase + nucleoside + nucleotide and nucleic acid metabolic process
Psat1g103400	1	186844476	186843212	0.117593	PsCam037030_22140_221	Unknown gene
Psat1g103440	1	186845911	186846760	0.115309	PsCam037030_22140_221	Regulation of cellular nucleobase + nucleoside + nucleotide and nucleic acid metabolic process
Psat1g103520	1	186945114	186943848	0.016955	PsCam037030_22140_221	AP2 domain, CBF transcription factor, putative a, C-repeat binding factor 14 c
Psat1g103560	1	186960837	186963002	0	PsCam037030_22140_221	AP2 domain, CBF transcription factor, putative a, C-repeat binding factor 14 c
Psat1g103600	1	187573131	187574842	0.611062	PsCam037030_22140_221	AP2 domain, CBF transcription factor, putative a
Psat1g103640	1	187589708	187589196	0.627127	PsCam037030_22140_221	Unknown gene
Psat1g104720	1	193655046	193657662	0.603733	PsCam035398_20586_1094	Myb/SANT-like DNA-binding domain
Psat1g104760	1	193668184	193669700	0.591695	PsCam035398_20586_1094	Transferase activity + transferring acyl groups other than amino-acyl groups
Psat1g104840	1	193959251	193958598	0.302144	PsCam035398_20586_1094	Unknown gene
Psat1g104880	1	193983834	193983498	0.277561	PsCam035398_20586_1094	4Fe-4S binding domain
Psat1g104920	1	193984722	193984323	0.276673	PsCam035398_20586_1094	NADH dehydrogenase
Psat1g104960	1	193986579	193986055	0.274816	PsCam035398_20586_1094	NADH dehydrogenase
Psat1g105000	1	194128290	194124436	0.133105	PsCam035398_20586_1094	Transcription initiation factor IIF + beta subunit
Psat1g105080	1	194242101	194242923	0.018472	PsCam035398_20586_1094	CYTH domain
Psat1g105120	1	194243399	194244176	0.017219	PsCam035398_20586_1094	CYTH domain
Psat1g105160	1	194260532	194266180	0	PsCam035398_20586_1094	ABC transporter transmembrane region
Psat1g105200	1	194266772	194267095	0.005377	PsCam035398_20586_1094	Unknown gene
Psat1g105240	1	194268609	194267473	0.006078	PsCam035398_20586_1094	Intracellular membrane-bounded organelle
Psat1g105280	1	194735722	194738824	0.040736	PsCam038477_23510_469	Alpha/beta hydrolase fold
Psat1g105320	1	194740252	194740820	0.03874	PsCam038477_23510_469	Saccharopine dehydrogenase NADP binding domain
Psat1g105360	1	194740994	194741730	0.03783	PsCam038477_23510_469	Saccharopine dehydrogenase NADP binding domain
Psat1g105480	1	194779633	194782377	7.3e-05	PsCam038477_23510_469	Domain of unknown function (DUF296)
Psat1g105600	1	194843236	194843715	0.030324	PsCam049925_32537_2703	Unknown gene
Psat1g105640	1	194875153	194870211	0	PsCam049925_32537_2703	Peptidase family M48
Psat1g105680	1	194886807	194882850	0.008811	PsCam049925_32537_2703	Protein tyrosine kinase
Psat1g105760	1	195598261	195595386	0.721347	PsCam049925_32537_2703	Nucleolar pre-ribosomal-associated protein 1
Psat1g105840	1	195936725	195937147	0.796755	PsCam043101_27130_869	Establishment of protein localization
Psat1g105920	1	196188404	196188159	0.545498	PsCam043101_27130_869	Unknown gene
Psat1g105960	1	196225349	196227429	0.506473	PsCam043101_27130_869	Unknown gene
Psat1g106000	1	196728852	196734375	0	PsCam043101_27130_869	Protein of unknown function DUF89
Psat1g106040	1	196738847	196739804	0.004945	PsCam043101_27130_869	Unknown gene
Psat1g106120	1	196902910	196905871	0.169008	PsCam043101_27130_869	Prokaryotic membrane lipoprotein lipid attachment site profile.
Psat1g106240	1	197155701	197155549	0.421647	PsCam043101_27130_869	Transmembrane receptor + eukaryota
Psat1g109360	1	207260266	207259337	0.984967	PsCam036921_22033_689	Protein kinase domain
Psat1g109400	1	207276183	207272075	0.96905	PsCam036921_22033_689	Protein kinase domain
Psat1g109440	1	207395048	207395453	0.84978	PsCam036921_22033_689	TIR domain
Psat1g109480	1	207397705	207400740	0.844493	PsCam036921_22033_689	Regulation of biological process
Psat1g109600	1	207470483	207465807	0.77475	PsCam036921_22033_689	Helicase conserved C-terminal domain
Psat1g109640	1	207870131	207866967	0.375102	PsCam036921_22033_689	Plant protein of unknown function (DUF936)
Psat1g109680	1	207999501	207999280	0.245732	PsCam036921_22033_689	Unknown gene
Psat1g109720	1	208028395	208020825	0.216838	PsCam036921_22033_689	Sodium/hydrogen exchanger family
Psat1g109760	1	208096851	208095742	0.148382	PsCam036921_22033_689	Unknown gene
Psat1g109800	1	208230195	208228053	0.015038	PsCam036921_22033_689	Unknown gene
Psat1g109840	1	208241879	208246735	0	PsCam036921_22033_689	Enolase + C-terminal TIM barrel domain
Psat1g109880	1	208280880	208285815	0.035647	PsCam036921_22033_689	Cell cycle regulated microtubule associated protein
Psat1g109920	1	208409043	208412712	0.16381	PsCam036921_22033_689	Cation efflux family
Psat1g110000	1	208678188	208676856	0.003038	PsCam017327_10745_93	Unknown gene
Psat1g110040	1	208681292	208679960	0	PsCam017327_10745_93	Protein of unknown function (DUF1442)
Psat1g110080	1	208807382	208808536	0.126156	PsCam017327_10745_93	Unknown gene
Psat1g110120	1	209178886	209180130	0.49766	PsCam017327_10745_93	Protein of unknown function (DUF1442)
Psat1g110160	1	209194318	209192521	0.511295	PsCam017327_10745_93	Protein of unknown function (DUF1442)
Psat1g110200	1	209206803	209204233	0.523007	PsCam017327_10745_93	EF-hand calcium-binding domain profile.
Psat1g110240	1	209216641	209214975	0.533749	PsCam017327_10745_93	Protein of unknown function (DUF1442)
Psat1g110280	1	209395475	209397222	0.714249	PsCam017327_10745_93	Unknown gene
Psat1g110320	1	209415969	209416836	0.734743	PsCam017327_10745_93	Unknown gene
Psat1g110360	1	209577473	209575466	0.688755	PsCam039054_24037_586	Unknown gene
Psat1g110400	1	209578299	209578589	0.687639	PsCam039054_24037_586	Unknown gene
Psat1g110440	1	209985497	209984531	0.280731	PsCam039054_24037_586	Ribosomal protein S13/S18
Psat1g110480	1	210078022	210079618	0.18661	PsCam039054_24037_586	SAM dependent carboxyl methyltransferase
Psat1g110520	1	210299659	210266071	0	PsCam039054_24037_586	Alpha/beta hydrolase fold
Psat1g110560	1	210303485	210303285	0.037057	PsCam039054_24037_586	Unknown gene
Psat1g110600	1	210305818	210307751	0.03959	PsCam039054_24037_586	Glycolipid transfer protein (GLTP)
Psat1g110680	1	210381259	210380081	0.113853	PsCam039054_24037_586	Hemopexin
Psat1g110720	1	210495287	210496066	0.229059	PsCam039054_24037_586	Pentatricopeptide repeat
Psat1g110760	1	210593895	210596276	0.327667	PsCam039054_24037_586	HIT zinc finger
Psat1g110800	1	210600334	210600021	0.333793	PsCam039054_24037_586	Unknown gene
Psat1g110840	1	210658498	210657942	0.391714	PsCam039054_24037_586	Unknown gene
Psat1g110880	1	210693292	210693721	0.427064	PsCam039054_24037_586	Pyridoxal phosphate-dependent transferase + major region + subdomain 1
Psat1g110920	1	210704812	210702267	0.436039	PsCam039054_24037_586	Protein of unknown function (DUF668)
Psat1g110960	1	210728597	210729762	0.462369	PsCam039054_24037_586	Protein of unknown function (DUF1442)
Psat1g111000	1	210886493	210886263	0.38528	PsCam036192_21340_510	Unknown gene
Psat1g111080	1	211269609	211275677	0	PsCam036192_21340_510	DYW family of nucleic acid deaminases
Psat1g111120	1	211283511	211279992	0.008219	PsCam036192_21340_510	SPFH domain / Band 7 family
Psat1g111160	1	211344830	211341410	0.069637	PsCam036192_21340_510	SPFH domain / Band 7 family
Psat1g111200	1	211455427	211455974	0.183654	PsCam036192_21340_510	Unknown gene
Psat1g111240	1	211656972	211652560	0.329771	PsCam034572_19953_2034	E1-E2 ATPase
Psat1g111280	1	211754577	211750915	0.232166	PsCam034572_19953_2034	Retroviral aspartyl protease
Psat1g111360	1	211825760	211822411	0.160983	PsCam034572_19953_2034	Clp amino terminal domain + pathogenicity island component
Psat1g111400	1	211913308	211916963	0.06978	PsCam034572_19953_2034	GDSL/SGNH-like Acyl-Esterase family found in Pmr5 and Cas1p
Psat1g111440	1	211988804	211984959	0	PsCam034572_19953_2034	Domain of unknown function (DUF4378)
Psat1g111480	1	211989148	211992199	0.002405	PsCam034572_19953_2034	Unknown gene
Psat1g111520	1	212039467	212039808	0.052724	PsCam034572_19953_2034	Unknown gene
Psat1g111560	1	212094023	212093522	0.106779	PsCam034572_19953_2034	Unknown gene
Psat1g111600	1	212448281	212449036	0.461538	PsCam034572_19953_2034	Unknown gene
Psat1g111640	1	213301603	213300775	0.537824	PsCam042568_26621_42	Unknown gene
Psat1g111680	1	213477892	213481439	0.35716	PsCam042568_26621_42	PfkB family carbohydrate kinase
Psat1g111720	1	213838184	213844372	0	PsCam042568_26621_42	AAA domain (Cdc48 subfamily)
Psat1g111760	1	213846693	213844349	0.00575	PsCam042568_26621_42	Protein of unknown function (DUF861)
Psat1g111800	1	213885287	213885622	0.046688	PsCam042568_26621_42	Unknown gene
Psat1g111840	1	213892872	213889526	0.050927	PsCam042568_26621_42	APO RNA-binding
Psat1g111880	1	214422378	214420100	0.320005	PsCam035454_20637_2339	Protein of unknown function (DUF861)
Psat1g111920	1	214428880	214431291	0.311092	PsCam035454_20637_2339	Unknown gene
Psat1g111960	1	214432403	214435099	0.307284	PsCam035454_20637_2339	Chlorophyll A-B binding protein
Psat1g112000	1	214439470	214435321	0.302913	PsCam035454_20637_2339	Unknown gene
Psat1g112040	1	214456575	214458023	0.28436	PsCam035454_20637_2339	Aminotransferase-like + plant mobile domain
Psat1g112120	1	214747435	214750141	0.005052	PsCam035454_20637_2339	Proteinase inhibitor I3 + Kunitz legume
Psat1g112080	1	214747733	214741421	0	PsCam035454_20637_2339	Domain of unknown function (DUF3444)
Psat1g112160	1	215002070	215005850	0.259687	PsCam035454_20637_2339	AAA domain
Psat1g112200	1	215160115	215158707	0.416324	PsCam035454_20637_2339	Fip1
Psat1g112240	1	215166763	215160204	0.417821	PsCam035454_20637_2339	Transferase activity + transferring phosphorus-containing groups
Psat1g112280	1	215809817	215803932	0.378995	PsCam053189_35238_569	WD40/YVTN repeat-like-containing domain
Psat1g112320	1	216142318	216142665	0.046147	PsCam053189_35238_569	Unknown gene
Psat1g112440	1	216394034	216393588	0.204776	PsCam053189_35238_569	Unknown gene
Psat1g112480	1	216456503	216456249	0.267437	PsCam053189_35238_569	Unknown gene
Psat1g112520	1	216779174	216780598	0	PsCam052151_34533_410	Trypsin and protease inhibitor
Psat1g112560	1	217142771	217145150	0.302713	PsCam044418_28295_579	Regulation of cellular nucleobase + nucleoside + nucleotide and nucleic acid metabolic process
Psat1g112600	1	217177003	217174498	0.27086	PsCam044418_28295_579	Trypsin and protease inhibitor
Psat1g112640	1	217190517	217193058	0.254805	PsCam044418_28295_579	ABC transporter
Psat1g112680	1	217202433	217200733	0.24543	PsCam044418_28295_579	Gag-polypeptide of LTR copia-type
Psat1g112720	1	217400272	217398628	0.047591	PsCam044418_28295_579	ANTH domain
Psat1g112760	1	217447969	217442456	0	PsCam044418_28295_579	RF-1 domain
Psat1g112800	1	217449560	217452820	0.001697	PsCam044418_28295_579	2OG-Fe(II) oxygenase superfamily
Psat1g112840	1	217470130	217472272	0.022267	PsCam044418_28295_579	Protein of unknown function DUF640
Psat1g112880	1	217472481	217475023	0.024618	PsCam044418_28295_579	Unknown gene
Psat1g112920	1	217480296	217475549	0.027686	PsCam044418_28295_579	Unknown gene
Psat1g112960	1	217480814	217481860	0.032951	PsCam044418_28295_579	Unknown gene
Psat1g113000	1	217486719	217483196	0.035333	PsCam044418_28295_579	Unknown gene
Psat1g113040	1	217589370	217588208	0.140345	PsCam044418_28295_579	Unknown gene
Psat1g113080	1	217666988	217673500	0.078186	PsCam020872_11644_1756	SET domain
Psat1g113120	1	217749597	217749827	0.001859	PsCam020872_11644_1756	Transition metal ion binding
Psat1g113160	1	217750026	217753454	0.00029	PsCam033562_19160_307	Protein of unknown function (DUF2930)
Psat1g113200	1	217757666	217753686	0	PsCam033562_19160_307	PHD-finger
Psat1g113240	1	217824044	217825524	0.0703	PsCam033562_19160_307	Unknown gene
Psat1g113280	1	217831404	217857563	0.07766	PsCam033562_19160_307	Alpha/beta hydrolase fold
Psat1g113360	1	218384382	218385024	0.091046	PsCam006586_4888_245	SAC3/GANP/Nin1/mts3/eIF-3 p25
Psat1g113400	1	218399177	218400931	0.075139	PsCam006586_4888_245	Peroxidase
Psat1g113480	1	218471212	218470844	0.004858	PsCam006586_4888_245	Unknown gene
Psat1g113520	1	218472512	218479587	0	PsCam006586_4888_245	Got1/Sft2-like family
Psat1g113600	1	218572289	218571960	0.09589	PsCam006586_4888_245	Unknown gene
Psat1g113640	1	218574230	218573184	0.097114	PsCam006586_4888_245	Catalytic LigB subunit of aromatic ring-opening dioxygenase
Psat1g113680	1	218642760	218645303	0.16669	PsCam006586_4888_245	Unknown gene
Psat1g113720	1	218734137	218733493	0.225091	PsCam025448_14564_2314	Unknown gene
Psat1g113760	1	218737060	218736614	0.222168	PsCam025448_14564_2314	Unknown gene
Psat1g113800	1	218754612	218750392	0.204616	PsCam025448_14564_2314	Transmembrane amino acid transporter protein
Psat1g113840	1	218943227	218939803	0.016001	PsCam025448_14564_2314	DDE superfamily endonuclease
Psat1g113880	1	218958379	218959923	0	PsCam001148_968_692	PPR repeat
Psat1g113920	1	219201539	219202759	0.242311	PsCam001148_968_692	Unknown gene
Psat1g114040	1	220693318	220695090	0.682063	PsCam038677_23691_325	Protein binding
Psat1g114080	1	220856464	220857831	0.519322	PsCam038677_23691_325	YTH domain
Psat1g114120	1	220926480	220926695	0.450458	PsCam038677_23691_325	Unknown gene
Psat1g114160	1	221099121	221100635	0.276518	PsCam038677_23691_325	Unknown gene
Psat1g114200	1	221138237	221138725	0.238428	PsCam038677_23691_325	AAA domain
Psat1g114240	1	221293925	221294152	0.083001	PsCam038677_23691_325	Unknown gene
Psat1g114280	1	221307488	221305647	0.069665	PsCam038677_23691_325	Unknown gene
Psat1g114320	1	221315100	221313486	0.062053	PsCam038677_23691_325	Unknown gene
Psat1g114400	1	221351392	221353269	0.023884	PsCam038677_23691_325	Protein of unknown function DUF3754
Psat1g114440	1	221375806	221378683	0	PsCam038677_23691_325	Alpha/beta hydrolase fold
Psat1g114480	1	221447456	221448455	0.053583	PsCam035356_20546_778	Alpha/beta hydrolase fold
Psat1g114520	1	221511206	221501157	0	PsCam035356_20546_778	C-5 cytosine-specific DNA methylase
Psat1g114600	1	221595937	221596185	0.093899	PsCam035356_20546_778	Transferase activity + transferring phosphorus-containing groups
Psat1g114640	1	221609433	221609030	0.106992	PsCam035356_20546_778	Unknown gene
Psat1g114680	1	221641509	221644175	0.139471	PsCam035356_20546_778	Transcription factor + FAR1-related
Psat1g114720	1	221682763	221678052	0.176014	PsCam035356_20546_778	Voltage gated chloride channel
Psat1g114800	1	221719101	221723464	0.217063	PsCam035356_20546_778	EIF-6 family
Psat1g114840	1	221779807	221773436	0.271398	PsCam035356_20546_778	TCP-1/cpn60 chaperonin family
Psat1g114920	1	221991123	221988745	0.486707	PsCam035356_20546_778	Domain of unknown function (DUF239)
Psat1g114960	1	222001043	222001448	0.499005	PsCam035356_20546_778	Unknown gene
Psat1g115000	1	222021225	222019951	0.517913	PsCam035356_20546_778	Domain of unknown function (DUF239)
Psat1g115040	1	222075292	222075513	0.573254	PsCam035356_20546_778	GAGA binding protein-like family
Psat1g115080	1	222318264	222322101	0.816226	PsCam035356_20546_778	Unknown gene
Psat1g116120	1	225590530	225586707	0.867292	PsCam040326_25099_1923	PPR repeat family
Psat1g116160	1	225916632	225917271	0.540551	PsCam040326_25099_1923	Hydrolase activity + acting on acid anhydrides + in phosphorus-containing anhydrides
Psat1g116200	1	226073795	226076850	0.380972	PsCam040326_25099_1923	PPR repeat family
Psat1g116240	1	226110621	226112465	0.345357	PsCam040326_25099_1923	PPR repeat family
Psat1g116280	1	226121944	226125704	0.332118	PsCam040326_25099_1923	PPR repeat family
Psat1g116320	1	226286002	226286475	0.171347	PsCam040326_25099_1923	Gag-polypeptide of LTR copia-type
Psat1g116360	1	226303259	226304556	0.153266	PsCam040326_25099_1923	Trypsin and protease inhibitor
Psat1g116400	1	226308146	226310916	0.146906	PsCam040326_25099_1923	Unknown gene
Psat1g116440	1	226321136	226320423	0.136686	PsCam040326_25099_1923	BED zinc finger
Psat1g116480	1	226457498	226459410	0	PsCam040326_25099_1923	Unknown gene
Psat1g116520	1	226544288	226542502	0.08468	PsCam040326_25099_1923	Protein of unknown function + DUF599
Psat1g116560	1	226935092	226942546	0.47727	PsCam040326_25099_1923	SWIB/MDM2 domain
Psat1g116720	1	227023159	227023915	0.565337	PsCam040326_25099_1923	Hydrolase activity + acting on acid anhydrides + in phosphorus-containing anhydrides
Psat1g116760	1	227155508	227155780	0.697686	PsCam040326_25099_1923	Unknown gene
Psat1g116800	1	227300142	227301573	0.84232	PsCam040326_25099_1923	Unknown gene
Psat1g116880	1	227538733	227538041	0.80542	PsCam026055_15000_192	Unknown gene
Psat1g116920	1	227539649	227540593	0.80356	PsCam026055_15000_192	Unknown gene
Psat1g116960	1	227571773	227578851	0.765302	PsCam026055_15000_192	ABC-2 type transporter
Psat1g117000	1	227650405	227650641	0.693512	PsCam026055_15000_192	Unknown gene
Psat1g117040	1	228064425	228063915	0.279728	PsCam026055_15000_192	Unknown gene
Psat1g117120	1	228350857	228355818	0.006704	PsCam026055_15000_192	Protein of unknown function (DUF789)
Psat1g117160	1	228674717	228674517	0.330364	PsCam026055_15000_192	Unknown gene
Psat1g117240	1	228861089	228860697	0.516544	PsCam026055_15000_192	Unknown gene
Psat1g117280	1	228872764	228872295	0.528142	PsCam026055_15000_192	Unknown gene
Psat1g117320	1	229000510	229000875	0.656357	PsCam026055_15000_192	Unknown gene
Psat1g117360	1	229122043	229121025	0.776872	PsCam026055_15000_192	MTERF
Psat1g117440	1	229227460	229225523	0.88137	PsCam026055_15000_192	Hydrolase activity + hydrolyzing O-glycosyl compounds
Psat1g117520	1	229295293	229297299	0.95114	PsCam026055_15000_192	Alpha/beta hydrolase fold
Psat1g118640	1	231132852	231133778	0.977017	PsCam011774_8038_200	Unknown gene
Psat1g118680	1	231155088	231155603	0.955192	PsCam011774_8038_200	Unknown gene
Psat1g118720	1	231163925	231161019	0.94687	PsCam011774_8038_200	Unknown gene
Psat1g118760	1	231212141	231211878	0.898654	PsCam011774_8038_200	Unknown gene
Psat1g118800	1	231242911	231231781	0.867884	PsCam011774_8038_200	PPR repeat family
Psat1g118840	1	231313679	231317456	0.793339	PsCam011774_8038_200	Protein of unknown function (DUF1308)
Psat1g118880	1	231355391	231353730	0.755404	PsCam011774_8038_200	Leucine rich repeat
Psat1g118920	1	231358598	231358395	0.752197	PsCam011774_8038_200	Unknown gene
Psat1g118960	1	231437606	231434088	0.673189	PsCam011774_8038_200	Unknown gene
Psat1g119000	1	231483335	231480895	0.62746	PsCam011774_8038_200	Cytochrome P450
Psat1g119040	1	231546842	231549487	0.561308	PsCam011774_8038_200	Unknown gene
Psat1g119080	1	231699233	231702397	0.408398	PsCam011774_8038_200	Complex1_LYR-like
Psat1g119160	1	231913359	231915231	0.195564	PsCam011774_8038_200	TIR domain
Psat1g119200	1	231918500	231920889	0.189906	PsCam011774_8038_200	Reverse transcriptase-like
Psat1g119280	1	232064629	232064092	0.046166	PsCam011774_8038_200	Unknown gene
Psat1g119360	1	232106827	232107061	0.003734	PsCam011774_8038_200	Unknown gene
Psat1g119400	1	232112003	232109546	0	PsCam011774_8038_200	Protein kinase domain, LRR receptor-like kinase family protein a, Leucine Rich Repeat b , Brassinosteroid receptor c
Psat1g119440	1	232121370	232120221	0.009426	PsCam011774_8038_200	PPR repeat family
Psat1g119480	1	232132223	232133560	0.021428	PsCam011774_8038_200	Unknown gene
Psat1g119520	1	232139516	232138724	0.027929	PsCam011774_8038_200	Protein kinase domain
Psat1g119560	1	232142021	232139877	0.029082	PsCam011774_8038_200	Leucine rich repeat N-terminal domain
Psat1g119640	1	232402454	232402747	0.192932	PsCam023852_13541_264	Unknown gene
Psat1g119680	1	232404339	232404722	0.194817	PsCam023852_13541_264	Unknown gene
Psat1g119720	1	232461458	232469164	0.251936	PsCam023852_13541_264	Nucleotide-diphospho-sugar transferase
Psat1g119760	1	232730030	232726395	0.516873	PsCam023852_13541_264	Domain of unknown function (DUF4283)
Psat1g119800	1	232737724	232735256	0.525734	PsCam023852_13541_264	PPR repeat family
Psat1g119840	1	232788931	232787764	0.578242	PsCam023852_13541_264	Protein kinase domain
Psat1g119880	1	232790969	232789092	0.57957	PsCam023852_13541_264	Leucine rich repeat N-terminal domain
Psat1g119920	1	233002624	233003073	0.793102	PsCam023852_13541_264	Substrate-specific transmembrane transporter activity
Psat1g119960	1	233117916	233125209	0.908394	PsCam023852_13541_264	Unknown gene
Psat1g120000	1	233132144	233128324	0.918802	PsCam023852_13541_264	TIR domain
Psat1g120040	1	233141581	233143841	0.932059	PsCam023852_13541_264	Unknown gene
Psat2g080280	2	160305859	160307239	0.639439	PsCam020765_11567_1428	P-P-bond-hydrolysis-driven protein transmembrane transporter activity
Psat2g080360	2	160394791	160390516	0.551887	PsCam020765_11567_1428	TCP-1/cpn60 chaperonin family
Psat2g080400	2	160445341	160445706	0.500972	PsCam020765_11567_1428	Unknown gene
Psat2g080440	2	160600126	160600416	0.346262	PsCam020765_11567_1428	Unknown gene
Psat2g080480	2	160610290	160609991	0.336388	PsCam020765_11567_1428	Unknown gene
Psat2g080520	2	160626536	160625558	0.320142	PsCam020765_11567_1428	Unknown gene
Psat2g080560	2	160792026	160794795	0.151883	PsCam020765_11567_1428	Cyclin + N-terminal domain
Psat2g080600	2	160796304	160795234	0.150374	PsCam020765_11567_1428	Unknown gene
Psat2g080640	2	160945146	160950126	0	PsCam020765_11567_1428	Copper amine oxidase + enzyme domain
Psat2g080720	2	161066777	161067229	0.120099	PsCam020765_11567_1428	Unknown gene
Psat2g080760	2	161180134	161181784	0.233456	PsCam020765_11567_1428	Unknown gene
Psat2g080800	2	161361531	161362841	0.414853	PsCam020765_11567_1428	Serine hydrolase (FSH1)
Psat2g080840	2	161544426	161544074	0.597396	PsCam020765_11567_1428	Unknown gene
Psat2g080880	2	161579800	161580222	0.633122	PsCam020765_11567_1428	Unknown gene
Psat2g080920	2	161720065	161719633	0.772955	PsCam020765_11567_1428	Unknown gene
Psat2g080960	2	161720591	161720923	0.773913	PsCam020765_11567_1428	Unknown gene
Psat2g086680	2	192705574	192707260	0.809169	PsCam025082_14309_170	Adaptin N terminal region
Psat2g086720	2	192734755	192734170	0.781674	PsCam025082_14309_170	Unknown gene
Psat2g086760	2	193435598	193428436	0.080831	PsCam025082_14309_170	ABC transporter transmembrane region
Psat2g086800	2	193452390	193449919	0.064039	PsCam025082_14309_170	Unknown gene
Psat2g086840	2	193515928	193517111	0	PsCam025082_14309_170	Ribosomal proteins 50S-L15 + 50S-L18e + 60S-L27A
Psat2g086880	2	193690239	193689919	0.17349	PsCam025082_14309_170	Unknown gene
Psat2g086920	2	194054260	194058224	0.537831	PsCam025082_14309_170	Helix-loop-helix DNA-binding domain
Psat2g086960	2	194068718	194070338	0.552289	PsCam025082_14309_170	Unknown gene
Psat2g087000	2	194078893	194077004	0.560575	PsCam025082_14309_170	Non-haem dioxygenase in morphine synthesis N-terminal
Psat2g087040	2	194234740	194233598	0.717169	PsCam025082_14309_170	Unknown gene
Psat2g087080	2	194308643	194306963	0.790534	PsCam025082_14309_170	Unknown gene
Psat3g086960	3	180338677	180350915	0.996425	PsCam048068_30823_2326	3' exoribonuclease family + domain 1
Psat3g087000	3	180370952	180372308	0.975032	PsCam048068_30823_2326	GatB/GatE catalytic domain
Psat3g087040	3	180979210	180978224	0.36813	PsCam048068_30823_2326	Zinc finger C2H2 type domain profile.
Psat3g087080	3	181030921	181031641	0.315699	PsCam048068_30823_2326	Unknown gene
Psat3g087120	3	181200116	181194176	0.147224	PsCam048068_30823_2326	MA3 domain
Psat3g087160	3	181230262	181231076	0.116264	PsCam048068_30823_2326	Plastocyanin-like domain
Psat3g087200	3	181283942	181275465	0.063398	PsCam048068_30823_2326	BTB/POZ domain
Psat3g087240	3	181316177	181314383	0.031163	PsCam048068_30823_2326	Ribosomal protein TL5 + C-terminal domain
Psat3g087280	3	181318104	181317421	0.029236	PsCam048068_30823_2326	Ribosomal L25p family
Psat3g087320	3	181332857	181329213	0.014483	PsCam048068_30823_2326	Uncharacterized conserved protein (DUF2215)
Psat3g087360	3	181342183	181346011	0.001329	PsCam048068_30823_2326	Peptidase activity + acting on L-amino acid peptides
Psat3g087400	3	181349307	181346390	0	PsCam048068_30823_2326	Protein tyrosine kinase, LRR receptor-like kinase a, Leucine Rich Repeat b, Brassinosteroid receptor c
Psat3g087440	3	181371285	181365541	0.018201	PsCam048068_30823_2326	Diphthamide synthase
Psat3g087480	3	181402934	181400882	0.053542	PsCam048068_30823_2326	Protein of unknown function (DUF1637)
Psat3g087600	3	181462497	181464076	0.115157	PsCam048068_30823_2326	LEM3 (ligand-effect modulator 3) family / CDC50 family
Psat3g087640	3	181571687	181572335	0.224347	PsCam048068_30823_2326	Plastocyanin-like domain
Psat3g087680	3	181643551	181647039	0.296211	PsCam048068_30823_2326	RNA recognition motif. (a.k.a. RRM + RBD + or RNP domain)
Psat3g087720	3	181745425	181740775	0.393435	PsCam048068_30823_2326	Chromosome condensation regulator RCC1 signature
Psat3g087760	3	181750388	181758389	0.403048	PsCam048068_30823_2326	Chromosome condensation regulator RCC1 signature
Psat3g087800	3	181761615	181761175	0.413835	PsCam048068_30823_2326	Unknown gene
Psat3g087840	3	181869496	181870083	0.522156	PsCam048068_30823_2326	Plastocyanin-like domain
Psat3g087880	3	181895319	181896042	0.547979	PsCam048068_30823_2326	Plastocyanin-like domain
Psat3g087920	3	181963986	181964578	0.616646	PsCam048068_30823_2326	Plastocyanin-like domain
Psat3g087960	3	181965880	181964775	0.617435	PsCam048068_30823_2326	Hsp20/alpha crystallin family
Psat3g088000	3	182048657	182049589	0.701317	PsCam048068_30823_2326	Zinc finger C2H2 type domain profile.
Psat3g088040	3	182073198	182072283	0.724943	PsCam048068_30823_2326	GRF zinc finger
Psat3g088080	3	182127917	182128712	0.780577	PsCam048068_30823_2326	Unknown gene
Psat3g089120	3	183318968	183316067	0.975486	PsCam002670_2123_708	Inhibitor of growth proteins N-terminal histone-binding
Psat3g089160	3	183330154	183334944	0.95951	PsCam002670_2123_708	HNH endonuclease
Psat3g089200	3	183371000	183370722	0.923454	PsCam002670_2123_708	Unknown gene
Psat3g089240	3	183405389	183406973	0.887481	PsCam002670_2123_708	GATA zinc finger
Psat3g089280	3	183441900	183438701	0.852554	PsCam002670_2123_708	Glycosyl hydrolases family 17
Psat3g089320	3	183500559	183500190	0.793895	PsCam002670_2123_708	Unknown gene
Psat3g089360	3	183580710	183579984	0.713744	PsCam002670_2123_708	Unknown gene
Psat3g089400	3	183589743	183590452	0.704002	PsCam002670_2123_708	Ankyrin repeats (3 copies)
Psat3g089440	3	183650774	183648643	0.64368	PsCam002670_2123_708	UDP-glucoronosyl and UDP-glucosyl transferase
Psat3g089480	3	183817097	183805500	0.477357	PsCam002670_2123_708	Not1 N-terminal domain + CCR4-Not complex component
Psat3g089520	3	183926553	183927413	0.367041	PsCam002670_2123_708	Cellular macromolecule metabolic process
Psat3g089560	3	183927747	183928902	0.365552	PsCam002670_2123_708	Cellular nucleobase + nucleoside + nucleotide and nucleic acid metabolic process
Psat3g089640	3	183991659	183994626	0.299828	PsCam002670_2123_708	Thioredoxin
Psat3g089680	3	183998920	183998721	0.295534	PsCam002670_2123_708	Unknown gene
Psat3g089720	3	184289382	184297039	0.001029	PsCam051635_34107_368	RNA recognition motif. (a.k.a. RRM + RBD + or RNP domain)
Psat3g089760	3	184298652	184297950	0	PsCam051635_34107_368	Unknown gene
Psat3g089840	3	184462937	184463419	0.164869	PsCam051635_34107_368	Unknown gene
Psat3g089920	3	184981731	184980008	0.68194	PsCam051635_34107_368	Cotton fibre expressed protein
Psat3g089960	3	185060806	185068242	0.762738	PsCam051635_34107_368	Endomembrane protein 70
Psat3g090040	3	185075539	185075988	0.777471	PsCam051635_34107_368	2Fe-2S iron-sulfur cluster binding domain
Psat3g090000	3	185080193	185075235	0.777167	PsCam051635_34107_368	Mlo family
Psat3g090080	3	185098542	185102413	0.800474	PsCam051635_34107_368	Pre-mRNA 3'-end-processing endonuclease polyadenylation factor C-term
Psat3g090120	3	185109529	185109936	0.811461	PsCam051635_34107_368	Ribosomal L27e protein family
Psat3g090160	3	185118621	185119605	0.820553	PsCam051635_34107_368	Ribosomal L27e protein family
Psat3g091040	3	186965365	186967902	0.920236	PsCam012913_8715_718	Phosphatidylethanolamine-binding protein
Psat3g091080	3	186972789	186968241	0.915349	PsCam012913_8715_718	Integral membrane protein DUF106
Psat3g091120	3	187012329	187015841	0.872297	PsCam012913_8715_718	Major intrinsic protein family signature
Psat3g091240	3	187299349	187301941	0.586197	PsCam012913_8715_718	Gelsolin family signature
Psat3g091280	3	187540151	187539867	0.347987	PsCam012913_8715_718	Unknown gene
Psat3g091320	3	187565013	187564564	0.323125	PsCam012913_8715_718	Unknown gene
Psat3g091360	3	187578682	187580129	0.308009	PsCam012913_8715_718	AP2 domain, Ethylene response factor a, AP2 domainb, AP2/ERF domain-containing transcription factor c
Psat3g091400	3	187608843	187596106	0.279295	PsCam012913_8715_718	SAM dependent carboxyl methyltransferase
Psat3g091440	3	187616742	187614688	0.271396	PsCam012913_8715_718	SAM dependent carboxyl methyltransferase
Psat3g091520	3	187738440	187730336	0.149698	PsCam012913_8715_718	AMP-binding enzyme
Psat3g091560	3	187740525	187739893	0.147613	PsCam012913_8715_718	Unknown gene
Psat3g091600	3	187778375	187774570	0.109763	PsCam012913_8715_718	Zinc-binding in reverse transcriptase
Psat3g091640	3	187787134	187784848	0.101004	PsCam012913_8715_718	PPR repeat family
Psat3g091680	3	187791306	187792354	0.095784	PsCam012913_8715_718	WD domain + G-beta repeat
Psat3g091720	3	187853354	187856596	0.031542	PsCam012913_8715_718	Glyceraldehyde 3-phosphate dehydrogenase + C-terminal domain
Psat3g091760	3	187885440	187889278	0	PsCam012913_8715_718	DNA repair metallo-beta-lactamase
Psat3g091840	3	187904861	187905698	0.016723	PsCam012913_8715_718	Unknown gene
Psat3g091920	3	187932694	187927626	0.039488	PsCam012913_8715_718	Family of unknown function (DUF716)
Psat3g091960	3	187946539	187940294	0.052156	PsCam012913_8715_718	Helicase conserved C-terminal domain
Psat3g092000	3	187956626	187952272	0.064134	PsCam012913_8715_718	Phosphoribosyl-AMP cyclohydrolase
Psat3g092040	3	188028111	188030599	0.139973	PsCam012913_8715_718	GRF zinc finger
Psat3g092080	3	188058404	188062825	0.170266	PsCam012913_8715_718	Mitochondrial carrier protein signature
Psat3g092160	3	188812350	188809411	0.197981	PsCam049838_32453_1430	Zinc-binding in reverse transcriptase
Psat3g092200	3	188832556	188832036	0.177775	PsCam049838_32453_1430	Unknown gene
Psat3g092240	3	189007820	189011913	0	PsCam049838_32453_1430	Protein tyrosine kinase
Psat3g092280	3	189022133	189025266	0.011802	PsCam049838_32453_1430	Protein of unknown function (DUF677)
Psat3g092440	3	189161985	189160838	0.150507	PsCam049838_32453_1430	Reverse transcriptase-like
Psat3g092480	3	189174099	189174474	0.163768	PsCam049838_32453_1430	Unknown gene
Psat3g092520	3	189195622	189197984	0.185291	PsCam049838_32453_1430	Unknown gene
Psat3g092560	3	189263721	189264191	0.182578	PsCam011361_7735_182	Unknown gene
Psat3g092600	3	189271926	189273374	0.173395	PsCam011361_7735_182	SAM dependent carboxyl methyltransferase
Psat3g092680	3	189341927	189340107	0.104842	PsCam011361_7735_182	WAX2 C-terminal domain
Psat3g092720	3	189346145	189345573	0.100624	PsCam011361_7735_182	Unknown gene
Psat3g092760	3	189438235	189439951	0.006818	PsCam011361_7735_182	C2 domain
Psat3g092800	3	189445071	189445346	0.001423	PsCam011361_7735_182	Unknown gene
Psat3g092840	3	189447712	189446386	0	PsCam011361_7735_182	Cotton fibre expressed protein
Psat3g092880	3	189513600	189510689	0.06392	PsCam011361_7735_182	NUDIX domain
Psat3g092920	3	189662756	189663685	0.215987	PsCam011361_7735_182	Unknown gene
Psat3g092960	3	190021881	190026009	0.575112	PsCam011361_7735_182	Protein kinase domain
Psat3g093000	3	190096746	190097209	0.649977	PsCam011361_7735_182	Unknown gene
Psat3g093040	3	190126955	190120910	0.674141	PsCam011361_7735_182	Protein of unknown function (DUF3754)
Psat3g093080	3	190159886	190149687	0.702918	PsCam011361_7735_182	Transferase activity + transferring acyl groups other than amino-acyl groups
Psat3g093120	3	190242192	190233565	0.786796	PsCam011361_7735_182	SAD/SRA domain
Psat3g093160	3	190248159	190250330	0.80139	PsCam011361_7735_182	Unknown gene
Psat3g093200	3	190263990	190264652	0.817221	PsCam011361_7735_182	Unknown gene
Psat3g093240	3	190336164	190338856	0.889395	PsCam011361_7735_182	Acetyltransferase (GNAT) family
Psat3g093280	3	190355185	190352849	0.90608	PsCam011361_7735_182	2OG-Fe(II) oxygenase superfamily
Psat3g093320	3	190412152	190409583	0.962814	PsCam011361_7735_182	Tumour suppressing sub-chromosomal transferable candidate 4
Psat3g093360	3	190418937	190420924	0.972168	PsCam011361_7735_182	Unknown gene
Psat3g095480	3	192930925	192935021	0.969524	PsCam042222_26315_1205	Unknown gene
Psat3g095520	3	193037348	193039189	0.865356	PsCam042222_26315_1205	Unknown gene
Psat3g095560	3	193115565	193115873	0.788672	PsCam042222_26315_1205	Transferase activity + transferring acyl groups other than amino-acyl groups
Psat3g095600	3	193126536	193132936	0.771609	PsCam042222_26315_1205	Alpha/beta hydrolase fold
Psat3g095640	3	193140081	193140788	0.763757	PsCam042222_26315_1205	Transferase activity + transferring acyl groups other than amino-acyl groups
Psat3g095680	3	193151324	193152014	0.752531	PsCam042222_26315_1205	Nucleic acid-binding + OB-fold-like
Psat3g095760	3	193170870	193192403	0.712142	PsCam042222_26315_1205	Alpha/beta hydrolase fold
Psat3g095800	3	193197305	193209116	0.695429	PsCam042222_26315_1205	Alpha/beta hydrolase fold
Psat3g095840	3	193279141	193280498	0.624047	PsCam042222_26315_1205	Unknown gene
Psat3g095920	3	193379428	193377313	0.525117	PsCam042222_26315_1205	Inorganic H+ pyrophosphatase
Psat3g095960	3	193390380	193386159	0.514165	PsCam042222_26315_1205	Chromosome segregation during meiosis
Psat3g096000	3	193422922	193423367	0.481178	PsCam042222_26315_1205	Transition metal ion binding
Psat3g096040	3	193504858	193501344	0.399687	PsCam042222_26315_1205	BRO1-like domain
Psat3g096080	3	193570600	193565614	0.333945	PsCam042222_26315_1205	PDDEXK-like family of unknown function
Psat3g096120	3	193610384	193607894	0.294161	PsCam042222_26315_1205	Unknown gene
Psat3g096160	3	193666522	193665878	0.238023	PsCam042222_26315_1205	Unknown gene
Psat3g096200	3	193680063	193678645	0.224482	PsCam042222_26315_1205	Heavy-metal-associated domain
Psat3g096280	3	193754778	193761538	0.143007	PsCam042222_26315_1205	TRNA synthetases class II core domain (F)
Psat3g096320	3	193770824	193768254	0.133721	PsCam042222_26315_1205	Clp protease
Psat3g096360	3	193816785	193814652	0.08776	PsCam042222_26315_1205	Hydrolase activity + acting on acid anhydrides + in phosphorus-containing anhydrides
Psat3g096400	3	193884303	193886055	0.01849	PsCam042222_26315_1205	Unknown gene
Psat3g096440	3	193902677	193905777	0	PsCam042222_26315_1205	Domain found in IF2B/IF5
Psat3g096480	3	193937971	193939100	0.033426	PsCam042222_26315_1205	Unknown gene
Psat3g096520	3	193939877	193940966	0.035332	PsCam042222_26315_1205	Protein of unknown function (DUF3675)
Psat3g096560	3	193986760	193980602	0.076057	PsCam042222_26315_1205	Unknown gene
Psat3g096600	3	194007901	194000699	0.096154	PsCam042222_26315_1205	MatE
Psat3g096640	3	194027462	194027024	0.122479	PsCam042222_26315_1205	Unknown gene
Psat3g096680	3	194075737	194076602	0.171192	PsCam042222_26315_1205	Unknown gene
Psat3g096720	3	194088814	194088131	0.183586	PsCam042222_26315_1205	Cellular amino acid and derivative metabolic process
Psat3g096760	3	194226790	194234653	0.322245	PsCam042222_26315_1205	DNA ligase N terminus
Psat3g096800	3	194298123	194304722	0.393578	PsCam042222_26315_1205	Methyltransferase domain
Psat3g096920	3	194537189	194536178	0.631633	PsCam042222_26315_1205	Unknown gene
Psat3g096960	3	194592203	194593804	0.687658	PsCam042222_26315_1205	Domain of unknown function (DUF588)
Psat3g097000	3	194673690	194675816	0.769145	PsCam042222_26315_1205	Retrotransposon gag protein
Psat3g097040	3	194692514	194697136	0.787969	PsCam042222_26315_1205	Zinc-finger of C2H2 type
Psat3g0970800	3	194724260	194728254	0.819715	PsCam042222_26315_1205	MatE
Psat3g097120	3	194754998	194756687	0.850453	PsCam042222_26315_1205	Secondary active transmembrane transporter activity
Psat3g097200	3	194765326	194765662	0.860781	PsCam042222_26315_1205	MatE
Psat5g297800	5	565175890	565180773	0.977718	PsCam049061_31705_537	START domain
Psat5g297840	5	565204276	565203428	0.954215	PsCam049061_31705_537	Zinc finger C2H2 type domain profile.
Psat5g297880	5	565252592	565251760	0.905899	PsCam049061_31705_537	Transition metal ion binding
Psat5g297920	5	565265313	565266442	0.892049	PsCam049061_31705_537	GH3 auxin-responsive promoter
Psat5g297960	5	565273253	565274061	0.88443	PsCam049061_31705_537	Transition metal ion binding
Psat5g298000	5	565287415	565288227	0.870264	PsCam049061_31705_537	C2H2-type zinc finger
Psat5g298040	5	565314166	565314498	0.843993	PsCam049061_31705_537	Unknown gene
Psat5g298080	5	565352019	565353652	0.804839	PsCam049061_31705_537	Photosystem I reaction centre subunit VI
Psat5g298120	5	565356954	565352985	0.801537	PsCam049061_31705_537	PRONE (Plant-specific Rop nucleotide exchanger)
Psat5g298160	5	565425561	565427705	0.730786	PsCam049061_31705_537	D-isomer specific 2-hydroxyacid dehydrogenase + NAD binding domain
Psat5g298200	5	565442127	565441408	0.716364	PsCam049061_31705_537	Dynein light chain type 1
Psat5g298240	5	565542963	565545466	0.613025	PsCam049061_31705_537	Late embryogenesis abundant protein
Psat5g298280	5	565555877	565560352	0.598139	PsCam049061_31705_537	Thioredoxin-like domain
Psat5g298320	5	565564635	565561609	0.593856	PsCam049061_31705_537	Ras family
Psat5g298360	5	565570505	565569153	0.587986	PsCam049061_31705_537	Unknown gene
Psat5g298400	5	565586167	565584298	0.572324	PsCam049061_31705_537	Ribosomal protein L37e
Psat5g298440	5	565630970	565631859	0.526632	PsCam049061_31705_537	Cellular process
Psat5g298480	5	565638523	565633278	0.519968	PsCam049061_31705_537	Kinesin motor domain
Psat5g298520	5	565872780	565874276	0.284215	PsCam049061_31705_537	Glycosyl hydrolases family 18
Psat5g298560	5	565884824	565886625	0.271866	PsCam049061_31705_537	Unknown gene
Psat5g298600	5	565936030	565936184	0.222307	PsCam049061_31705_537	Unknown gene
Psat5g298640	5	565936323	565937383	0.221108	PsCam049061_31705_537	Unknown gene
Psat5g298680	5	565940318	565942901	0.21559	PsCam049061_31705_537	Regulator of Vps4 activity in the MVB pathway
Psat5g298720	5	565965407	565969144	0.189347	PsCam049061_31705_537	Lysine methyltransferase
Psat5g298760	5	565970481	565974431	0.18406	PsCam049061_31705_537	Protein of unknown function (DUF632)
Psat5g298800	5	565980034	565977893	0.178457	PsCam049061_31705_537	Ras family
Psat5g298840	5	566012088	566013589	0.144902	PsCam049061_31705_537	Late embryogenesis abundant protein
Psat5g298880	5	566109381	566111869	0.046622	PsCam049061_31705_537	Transcriptional repressor + ovate
Psat5g298960	5	566141674	566129006	0.016817	PsCam049061_31705_537	Helicase C-terminal domain
Psat5g299000	5	566154335	566159733	0	PsCam049061_31705_537	Hsp70 protein
Psat5g299040	5	566187397	566190662	0.028906	PsCam049061_31705_537	PPR repeat family
Psat5g299080	5	566193890	566190903	0.032412	PsCam049061_31705_537	Myb/SANT-like DNA-binding domain
Psat5g299120	5	566240345	566242991	0.081854	PsCam049061_31705_537	Zinc-finger of the FCS-type + C2-C2
Psat5g299160	5	566247445	566243580	0.085089	PsCam049061_31705_537	Sulfate permease family
Psat5g299200	5	566289370	566292717	0.130879	PsCam049061_31705_537	POT family
Psat5g299240	5	566357127	566371577	0.198636	PsCam049061_31705_537	Cellular amino acid and derivative metabolic process
Psat5g299280	5	566380665	566385348	0.222174	PsCam049061_31705_537	BRCA1 C Terminus (BRCT) domain
Psat5g299320	5	566413329	566425858	0.254838	PsCam049061_31705_537	NMDA receptor-regulated protein 1
Psat5g299360	5	566443886	566441469	0.282978	PsCam049061_31705_537	ESCO1/2 acetyl-transferase
Psat5g299400	5	566813245	566814778	0.138791	PsCam035617_20792_637	AUX/IAA family
Psat5g299440	5	566815931	566817828	0.135741	PsCam035617_20792_637	Intracellular membrane-bounded organelle
Psat5g299480	5	566839704	566842271	0.111298	PsCam035617_20792_637	Transferase activity + transferring phosphorus-containing groups
Psat5g299520	5	566845183	566840282	0.108386	PsCam035617_20792_637	Transferase activity + transferring phosphorus-containing groups
Psat5g299560	5	566850127	566846355	0.103442	PsCam035617_20792_637	Cyclin + N-terminal domain
Psat5g299600	5	566956413	566950657	0	PsCam035617_20792_637	Protein kinase domain, LRR receptor-like kinase family protein a, Leucine-rich repeat receptor-like protein kinase b, Brassinosteroid receptor c
Psat5g299640	5	567028903	567029652	0.075334	PsCam035617_20792_637	Ribosomal L27e protein family
Psat5g299680	5	567082401	567078588	0.125019	PsCam035617_20792_637	ETC complex I subunit conserved region
Psat5g299720	5	567365719	567368443	0	PsCam037922_22979_691	2OG-Fe(II) oxygenase superfamily, Gibberellin 2-beta-dioxygenase a, 2OG-Fe(II) oxygenase superfamily b, PsGA3ox1 (=LE) c
Psat5g299760	5	567740899	567741243	0.373705	PsCam037922_22979_691	Unknown gene
Psat5g299800	5	567881643	567881852	0.514449	PsCam037922_22979_691	Unknown gene
Psat5g299840	5	568159760	568153440	0.786246	PsCam037922_22979_691	ABC-2 type transporter
Psat5g299880	5	568211495	568204997	0.837803	PsCam037922_22979_691	ABC-2 type transporter
Psat5g299920	5	568303166	568296029	0.928835	PsCam037922_22979_691	ABC-2 type transporter
Psat6g035200	6	28365223	28374991	0.951367	PsCam043698_27686_2011	ATP-dependent protease La (LON) substrate-binding domain
Psat6g035240	6	28393035	28393684	0.932674	PsCam043698_27686_2011	Unknown gene
Psat6g035320	6	28416976	28410479	0.909382	PsCam043698_27686_2011	Protein kinase domain
Psat6g035360	6	28442251	28439572	0.884107	PsCam043698_27686_2011	Seven in absentia protein family
Psat6g035400	6	28473683	28462025	0.852675	PsCam043698_27686_2011	JmjC domain + hydroxylase
Psat6g035440	6	28516926	28519612	0.806746	PsCam043698_27686_2011	RNA polymerase Rpb2 + domain 6
Psat6g035480	6	28527378	28522439	0.79898	PsCam043698_27686_2011	Enoyl-(Acyl carrier protein) reductase
Psat6g035520	6	28572557	28563076	0.753801	PsCam043698_27686_2011	Amino-transferase class IV
Psat6g035560	6	28585983	28577950	0.740375	PsCam043698_27686_2011	Myb-like DNA-binding domain
Psat6g035600	6	28589571	28589275	0.736787	PsCam043698_27686_2011	Unknown gene
Psat6g035640	6	28596834	28595182	0.729524	PsCam043698_27686_2011	Pentatricopeptide repeat
Psat6g035680	6	28637032	28633245	0.689326	PsCam043698_27686_2011	La domain
Psat6g035720	6	28658631	28655843	0.667727	PsCam043698_27686_2011	Sulfite exporter TauE/SafE
Psat6g035760	6	28732131	28732559	0.593799	PsCam043698_27686_2011	Unknown gene
Psat6g035800	6	28789947	28794869	0.531489	PsCam043698_27686_2011	Got1/Sft2-like family
Psat6g035840	6	28994406	28999781	0.326577	PsCam043698_27686_2011	WD domain + G-beta repeat
Psat6g035880	6	29100615	29093970	0.225743	PsCam043698_27686_2011	TLC ATP/ADP transporter
Psat6g035920	6	29100943	29103555	0.222803	PsCam043698_27686_2011	Macro domain
Psat6g035960	6	29112280	29106984	0.214078	PsCam043698_27686_2011	Mut7-C RNAse domain
Psat6g036000	6	29112540	29114586	0.211772	PsCam043698_27686_2011	PHD-finger
Psat6g036040	6	29296170	29295665	0.030188	PsCam043698_27686_2011	Unknown gene
Psat6g036080	6	29304282	29315715	0.010643	PsCam043698_27686_2011	Haloacid dehalogenase-like hydrolase
Psat6g036120	6	29328122	29326392	3.4e-05	PsCam043698_27686_2011	Early nodulin 93 ENOD93 protein
Psat6g036160	6	29334275	29331191	0.004833	PsCam043698_27686_2011	Major sigma-70 factor signature
Psat6g036200	6	29365410	29362224	0.035866	PsCam043698_27686_2011	Transmembrane amino acid transporter protein
Psat6g036280	6	29371784	29371503	0.045145	PsCam043698_27686_2011	Unknown gene
Psat6g036320	6	29476104	29477144	0.149746	PsCam043698_27686_2011	F-box associated
Psat6g036360	6	29490248	29490583	0.16389	PsCam043698_27686_2011	Unknown gene
Psat6g036400	6	29533290	29528179	0.201821	PsCam043698_27686_2011	Unknown gene
Psat6g036440	6	29583986	29585158	0.257628	PsCam043698_27686_2011	Unknown gene
Psat6g036480	6	29600567	29604342	0.274209	PsCam043698_27686_2011	Ribosomal L28 family
Psat6g036520	6	29605978	29609753	0.27962	PsCam043698_27686_2011	Unknown gene
Psat6g036560	6	29613064	29610031	0.283673	PsCam043698_27686_2011	OPT oligopeptide transporter protein
Psat6g036600	6	29645124	29647628	0.318766	PsCam043698_27686_2011	OPT oligopeptide transporter protein
Psat6g036640	6	29724738	29721051	0.394693	PsCam043698_27686_2011	Rab-GTPase-TBC domain
Psat6g036680	6	29727800	29725302	0.398944	PsCam043698_27686_2011	PPR repeat family
Psat6g036720	6	29760589	29764910	0.434231	PsCam043698_27686_2011	DYW family of nucleic acid deaminases
Psat6g036760	6	29804321	29805313	0.477963	PsCam043698_27686_2011	Macro domain
Psat6g036800	6	29866924	29871148	0.540566	PsCam043698_27686_2011	Transmembrane amino acid transporter protein
Psat6g036840	6	29890632	29910888	0.564274	PsCam043698_27686_2011	Transmembrane amino acid transporter protein
Psat6g036880	6	29915969	29916760	0.589611	PsCam043698_27686_2011	Unknown gene
Psat6g036960	6	29988299	29988944	0.661941	PsCam043698_27686_2011	Transmembrane amino acid transporter protein
Psat6g037000	6	29989967	29991397	0.663609	PsCam043698_27686_2011	Transmembrane amino acid transporter protein
Psat6g037040	6	30057666	30060573	0.731308	PsCam043698_27686_2011	Transmembrane amino acid transporter protein
Psat6g037080	6	30089246	30093768	0.762888	PsCam043698_27686_2011	Thioredoxin-like fold
Psat6g037120	6	30106185	30096641	0.770283	PsCam043698_27686_2011	TRNA synthetases class I (E and Q) + catalytic domain
Psat6g037160	6	30182010	30182792	0.855652	PsCam043698_27686_2011	Unknown gene
Psat6g037200	6	30213969	30225514	0.887611	PsCam043698_27686_2011	Glutamine amidotransferases class-II
Psat6g037240	6	30289816	30273936	0.947578	PsCam043698_27686_2011	Protein kinase domain
Psat6g037280	6	30296019	30297993	0.969661	PsCam043698_27686_2011	Protein tyrosine kinase
Psat6g037320	6	30301633	30299142	0.972784	PsCam043698_27686_2011	Wall-associated receptor kinase galacturonan-binding
Psat6g037360	6	30305232	30308671	0.978874	PsCam043698_27686_2011	Protein kinase domain
Psat7g179720	7	337172448	337170359	1.00031	PsCam001108_940_48	Ubiquitin-conjugating enzyme
Psat7g179760	7	337349585	337340300	0.823177	PsCam001108_940_48	DDT domain
Psat7g179800	7	337424481	337421824	0.748281	PsCam001108_940_48	Domain of unknown function (DUF3594)
Psat7g179840	7	337434903	337433357	0.737859	PsCam001108_940_48	Domain of unknown function (DUF3594)
Psat7g179880	7	337551316	337551826	0.620936	PsCam001108_940_48	Probable lipid transfer
Psat7g179920	7	337589209	337586785	0.583553	PsCam001108_940_48	GRAS domain family
Psat7g179960	7	337665905	337668909	0.503853	PsCam001108_940_48	Isocitrate lyase family
Psat7g180000	7	337764673	337763295	0.408089	PsCam001108_940_48	Elongation factor G + domain IV
Psat7g180080	7	338054640	338054939	0.117823	PsCam001108_940_48	Complex 1 protein (LYR family)
Psat7g180120	7	338070062	338072431	0.100331	PsCam001108_940_48	Complex 1 protein (LYR family)
Psat7g180160	7	338077094	338075539	0.095668	PsCam001108_940_48	Complex 1 protein (LYR family)
Psat7g180240	7	338145645	338145262	0.027117	PsCam001108_940_48	Tyrosine phosphatase family
Psat7g180280	7	338172050	338174295	0	PsCam001108_940_48	Glycosyl hydrolases family 17, Glucan endo-1,3-beta-glucosidase a, Glycosyl hydrolases family 17 b, Beta-1,3-glucanase c
Psat7g180320	7	338175198	338175028	0.002266	PsCam001108_940_48	Unknown gene
Psat7g180360	7	338263969	338264244	0.091207	PsCam001108_940_48	Unknown gene
Psat7g180400	7	338281513	338281794	0.108751	PsCam001108_940_48	Auxin responsive protein
Psat7g180440	7	338283021	338283302	0.110259	PsCam001108_940_48	Auxin responsive protein
Psat7g180480	7	338284196	338283894	0.111132	PsCam001108_940_48	Auxin responsive protein
Psat7g180520	7	338374972	338376157	0.20221	PsCam001108_940_48	Glycosyl hydrolases family 17
Psat7g180560	7	338398288	338416132	0.225526	PsCam001108_940_48	Pentacotripeptide-repeat region of PROPR
Psat7g180600	7	338417381	338417073	0.244311	PsCam001108_940_48	Auxin responsive protein
Psat7g180640	7	338519776	338520126	0.347014	PsCam001108_940_48	Unknown gene
Psat7g180720	7	338688905	338687973	0.515211	PsCam001108_940_48	Auxin responsive protein
Psat7g180760	7	338765649	338765374	0.592612	PsCam001108_940_48	Auxin responsive protein
Psat7g180800	7	338766525	338766788	0.593763	PsCam001108_940_48	Auxin responsive protein
Psat7g180840	7	338775094	338775634	0.602332	PsCam001108_940_48	Unknown gene
Psat7g180880	7	338777498	338776424	0.603662	PsCam001108_940_48	Auxin responsive protein
Psat7g180920	7	338777864	338778521	0.605102	PsCam001108_940_48	Auxin responsive protein
Psat7g180960	7	338779879	338778826	0.606064	PsCam001108_940_48	Auxin responsive protein
Psat7g181000	7	338780079	338781272	0.607317	PsCam001108_940_48	Auxin responsive protein
Psat7g181040	7	338940461	338942979	0.767699	PsCam001108_940_48	Auxin responsive protein
Psat7g181080	7	338954741	338955225	0.781979	PsCam001108_940_48	Auxin responsive protein
Psat7g181120	7	338962430	338961489	0.788727	PsCam001108_940_48	Unknown gene
Psat7g181160	7	338996207	338988982	0.81622	PsCam001108_940_48	Plant protein of unknown function
Psat7g181200	7	339005272	339003649	0.830887	PsCam001108_940_48	Aldo-keto reductase signature
Psat7g181240	7	339133443	339130543	0.957781	PsCam001108_940_48	Aldo-keto reductase signature
Psat7g181280	7	339139102	339137846	0.965084	PsCam001108_940_48	PUB domain
Psat7g181320	7	339150648	339149227	0.976465	PsCam001108_940_48	Auxin responsive protein
Psat7g192520	7	363616874	363617916	0.943752	PsCam037927_22984_97	TRNA synthetases class I (C) catalytic domain
Psat7g192560	7	363666801	363666061	0.894867	PsCam037927_22984_97	Unknown gene
Psat7g192600	7	363750841	363758235	0.803433	PsCam037927_22984_97	PHD-finger
Psat7g192680	7	363829037	363828465	0.732631	PsCam037927_22984_97	Unknown gene
Psat7g192720	7	363887550	363882852	0.674118	PsCam037927_22984_97	Galactosyltransferase
Psat7g192760	7	364101916	364100490	0.459752	PsCam037927_22984_97	Regulation of cellular nucleobase + nucleoside + nucleotide and nucleic acid metabolic process
Psat7g192800	7	364103012	364101928	0.458656	PsCam037927_22984_97	ARID/BRIGHT DNA binding domain
Psat7g192840	7	364103549	364103779	0.457889	PsCam037927_22984_97	Unknown gene
Psat7g192880	7	364105077	364104425	0.456591	PsCam037927_22984_97	Heavy-metal-associated domain
Psat7g192920	7	364128094	364128411	0.433257	PsCam037927_22984_97	Unknown gene
Psat7g192960	7	364129120	364129746	0.431922	PsCam037927_22984_97	Heavy-metal-associated domain
Psat7g193000	7	364301347	364302816	0.258852	PsCam037927_22984_97	Unknown gene
Psat7g193040	7	364345091	364350556	0.211112	PsCam037927_22984_97	Unknown gene
Psat7g193080	7	364432688	364415599	0.12898	PsCam037927_22984_97	SET domain
Psat7g193120	7	364559634	364569993	0	PsCam037927_22984_97	Glycosyl hydrolase family 9, Glycosyl hydrolase family 9 protein a, Glycosyl hydrolase family 9 b, Endo-1,4-beta-glucanase c
Psat7g193200	7	364865538	364867745	0.30387	PsCam037927_22984_97	No apical meristem (NAM) protein
Psat7g193240	7	364874405	364877359	0.312737	PsCam037927_22984_97	Transferase activity + transferring phosphorus-containing groups
Psat7g193280	7	365108290	365108490	0.546622	PsCam037927_22984_97	Unknown gene
Psat7g193320	7	365315350	365313916	0.752248	PsCam037927_22984_97	Domain of unknown function (DUF4283)
Psat7g193360	7	365317045	365318263	0.755377	PsCam037927_22984_97	Plant invertase/pectin methylesterase inhibitor
Psat7g193400	7	365346624	365346236	0.784568	PsCam037927_22984_97	Linker histone H1 and H5 family
Psat7g193440	7	365405916	365404724	0.843056	PsCam037927_22984_97	Asparaginase
Psat7g193480	7	365414925	365411814	0.850146	PsCam037927_22984_97	Glycosyl hydrolase family 9
Psat7g193520	7	365500241	365500712	0.938573	PsCam037927_22984_97	Unknown gene
Psat7g193560	7	365505413	365509350	0.943745	PsCam037927_22984_97	His Kinase A (phospho-acceptor) domain
Psat7g193600	7	365518458	365521810	0.95679	PsCam037927_22984_97	Pectinesterase
Psat7g204480	7	404462373	404464839	0	PsCam036704_21832_970	PPR repeat
Psat7g208680	7	415178917	415187205	0.890539	PsCam038378_23415_721	40S ribosome biogenesis protein Tsr1 and BMS1 C-terminal
Psat7g208720	7	415202491	415202784	0.87496	PsCam038378_23415_721	Unknown gene
Psat7g208760	7	415248625	415253224	0.82452	PsCam038378_23415_721	Unknown gene
Psat7g208800	7	415255076	415251965	0.822668	PsCam038378_23415_721	RWP-RK domain
Psat7g208840	7	415285059	415283716	0.792685	PsCam038378_23415_721	Acyl carrier protein phosphopantetheine domain profile.
Psat7g208880	7	415339743	415338387	0.738001	PsCam038378_23415_721	Phosphopantetheine attachment site
Psat7g208920	7	415504841	415504185	0.572903	PsCam038378_23415_721	Unknown gene
Psat7g208960	7	415585591	415582157	0.492153	PsCam038378_23415_721	Programmed cell death protein 7
Psat7g209000	7	415588884	415586662	0.48886	PsCam038378_23415_721	Zinc-binding in reverse transcriptase
Psat7g209040	7	415622326	415623487	0.454257	PsCam038378_23415_721	IQ calmodulin-binding motif
Psat7g209080	7	415729318	415730946	0.346798	PsCam038378_23415_721	Retrotransposon gag protein
Psat7g209120	7	415747546	415747791	0.329953	PsCam038378_23415_721	Unknown gene
Psat7g209160	7	415757148	415750966	0.320596	PsCam038378_23415_721	3-beta hydroxysteroid dehydrogenase/isomerase family
Psat7g209200	7	415762130	415757868	0.315614	PsCam038378_23415_721	Hydroxyacylglutathione hydrolase C-terminus
Psat7g209240	7	415763647	415765448	0.312296	PsCam038378_23415_721	Unknown gene
Psat7g209280	7	415802600	415802178	0.275144	PsCam038378_23415_721	Major facilitator superfamily + general substrate transporter
Psat7g209320	7	415814257	415812926	0.263487	PsCam038378_23415_721	Gag-polypeptide of LTR copia-type
Psat7g209360	7	415825503	415817867	0.252241	PsCam038378_23415_721	Calreticulin family
Psat7g209400	7	415859890	415855274	0.217854	PsCam038378_23415_721	Plant protein of unknown function (DUF936)
Psat7g209440	7	415882120	415881156	0.195624	PsCam038378_23415_721	Ribosomal L38e protein family
Psat7g209480	7	416001182	416000406	0.076562	PsCam038378_23415_721	Unknown gene
Psat7g209520	7	416072809	416074642	0.003102	PsCam038378_23415_721	Rhomboid family
Psat7g209560	7	416078391	416075251	0	PsCam038378_23415_721	Protein of unknown function (DUF1336)
Psat7g209600	7	416098132	416093601	0.015857	PsCam038378_23415_721	Protein of unknown function (DUF525)
Psat7g209640	7	416111914	416102199	0.024455	PsCam038378_23415_721	RNA recognition motif. (a.k.a. RRM + RBD + or RNP domain)
Psat7g209680	7	416205720	416200064	0.12232	PsCam038378_23415_721	Peptidase family M41
Psat7g209760	7	416406299	416404036	0.326292	PsCam038378_23415_721	PPR repeat family
Psat7g209800	7	416411437	416406912	0.329168	PsCam038378_23415_721	Surface antigen
Psat7g209840	7	416536153	416536605	0.458409	PsCam038378_23415_721	EF-hand domain pair
Psat7g209880	7	416538920	416537533	0.459789	PsCam038378_23415_721	FAR1 DNA-binding domain
Psat7g209920	7	416539078	416541416	0.461334	PsCam038378_23415_721	CRS1 / YhbY (CRM) domain
Psat7g210000	7	416601139	416598234	0.52049	PsCam038378_23415_721	B-box zinc finger
Psat7g210040	7	416604148	416603526	0.525782	PsCam038378_23415_721	Protein phosphatase 2C
Psat7g210080	7	416867915	416865143	0.420984	PsCam042427_26489_524	Multicopper oxidase
Psat7g210120	7	416905205	416910985	0.377914	PsCam042427_26489_524	Pentatricopeptide (PPR) repeat profile.
Psat7g210160	7	416918246	416917713	0.370653	PsCam042427_26489_524	Unknown gene
Psat7g210200	7	417009687	417013557	0.275342	PsCam042427_26489_524	Unknown gene
Psat7g210240	7	417015488	417014870	0.273411	PsCam042427_26489_524	Unknown gene
Psat7g210280	7	417082519	417082980	0.205919	PsCam042427_26489_524	Unknown gene
Psat7g210320	7	417287841	417294202	0	PsCam042427_26489_524	PWI domain
Psat7g210360	7	417355015	417355509	0.066116	PsCam042427_26489_524	Unknown gene
Psat7g210400	7	417464892	417463713	0.174814	PsCam042427_26489_524	Unknown gene
Psat7g210440	7	417474333	417477092	0.185434	PsCam042427_26489_524	NAD(P)H-binding
Psat7g210480	7	417529638	417530023	0.240739	PsCam042427_26489_524	Unknown gene
Psat7g210520	7	417541224	417540219	0.25132	PsCam042427_26489_524	Zinc finger C2H2 type domain profile.
Psat7g210560	7	417922512	417921484	0.632585	PsCam042427_26489_524	Transferase activity + transferring phosphorus-containing groups
Psat7g210600	7	417980456	417979676	0.690777	PsCam042427_26489_524	Unknown gene
Psat7g210640	7	417988715	417983761	0.694862	PsCam042427_26489_524	Ring finger domain
Psat7g212640	7	423435996	423436223	0.982209	PsCam000301_265_1519	Unknown gene
Psat7g212680	7	423497066	423498943	0.919489	PsCam000301_265_1519	Unknown gene
Psat7g212720	7	423676463	423673901	0.741969	PsCam000301_265_1519	OPT oligopeptide transporter protein
Psat7g212760	7	424414537	424419085	0	PsCam000301_265_1519	TRNA methyl transferase
Psat7g212800	7	424427769	424452041	0.009337	PsCam000301_265_1519	KH-domain-like of EngA bacterial GTPase enzymes + C-terminal
Psat7g212840	7	424787767	424788727	0.369335	PsCam000301_265_1519	Unknown gene
Psat7g212880	7	424895817	424899146	0.477385	PsCam000301_265_1519	Aldehyde dehydrogenase family
Psat7g212920	7	424940165	424941195	0.521733	PsCam000301_265_1519	Unknown gene
Psat7g212960	7	424986466	424989723	0.568034	PsCam000301_265_1519	A20-like zinc finger
Psat7g213000	7	425173043	425173957	0.754611	PsCam000301_265_1519	FAD dependent oxidoreductase
Psat7g213040	7	425182044	425179769	0.761337	PsCam000301_265_1519	CcmE
Psat7g213080	7	425205638	425208069	0.787206	PsCam000301_265_1519	ZIP Zinc transporter
Psat7g213120	7	425226640	425228338	0.808208	PsCam000301_265_1519	Ctr copper transporter family
Psat7g213160	7	425228433	425229551	0.810001	PsCam000301_265_1519	Unknown gene
Psat7g214280	7	429535128	429537767	0.787842	PsCam004928_3732_3087	F-box domain
Psat7g214320	7	429542071	429539311	0.783538	PsCam004928_3732_3087	Seryl-tRNA synthetase signature
Psat7g214360	7	429716897	429721021	0.604588	PsCam004928_3732_3087	Glycosyl hydrolase family 1
Psat7g214400	7	429729307	429723830	0.596302	PsCam004928_3732_3087	Glycosyl hydrolase family 1
Psat7g214440	7	429733833	429733006	0.591776	PsCam004928_3732_3087	Glycosyl hydrolase family 1
Psat7g214480	7	429738630	429740158	0.585451	PsCam004928_3732_3087	Unknown gene
Psat7g214520	7	429792786	429791635	0.532823	PsCam004928_3732_3087	Glycosyl hydrolase family 1
Psat7g214560	7	429961152	429961794	0.363815	PsCam004928_3732_3087	Unknown gene
Psat7g214600	7	430026549	430025254	0.29906	PsCam004928_3732_3087	Unknown gene
Psat7g214640	7	430086653	430086883	0.238726	PsCam004928_3732_3087	Unknown gene
Psat7g214680	7	430195098	430196052	0.129557	PsCam004928_3732_3087	Unknown gene
Psat7g214720	7	430232248	430234182	0.091427	PsCam004928_3732_3087	Unknown gene
Psat7g214800	7	430241398	430240628	0.084211	PsCam004928_3732_3087	GUN4-like
Psat7g214880	7	430321967	430340460	0	PsCam004928_3732_3087	Protein kinase domain, Serine/Threonine-kinase GCN2-like protein, putative a, Protein kinase domain b, Beta-glucosidase G2 c
Psat7g214920	7	430343715	430345362	0.018106	PsCam004928_3732_3087	Unknown gene
Psat7g214960	7	430391927	430388862	0.063253	PsCam004928_3732_3087	Protein tyrosine kinase
Psat7g215000	7	430685957	430684901	0.359292	PsCam004928_3732_3087	Cellular amino acid and derivative metabolic process
Psat7g215040	7	431008320	431013848	0.682711	PsCam004928_3732_3087	Oxysterol-binding protein
Psat7g215080	7	431026664	431026155	0.700546	PsCam004928_3732_3087	Protein kinase domain
Psat7g215120	7	431039224	431042758	0.713615	PsCam004928_3732_3087	GRAS domain family
Psat7g215160	7	431042925	431046270	0.717316	PsCam004928_3732_3087	GRAS domain family
Psat7g215200	7	431048112	431046421	0.720812	PsCam004928_3732_3087	GRAS domain family
Psat7g215240	7	431072977	431075047	0.747368	PsCam004928_3732_3087	GRAS domain family
Psat7g215280	7	431101839	431103339	0.77623	PsCam004928_3732_3087	Proteolysis involved in cellular protein catabolic process
Psat7g215320	7	431105096	431103669	0.77806	PsCam004928_3732_3087	HAD-superfamily hydrolase + subfamily IA + variant 3
Psat7g215360	7	431113035	431114833	0.787426	PsCam004928_3732_3087	Ubiquitin fusion degradation protein UFD1
Psat7g215400	7	431117512	431115099	0.78949	PsCam004928_3732_3087	HAD-superfamily hydrolase + subfamily IA + variant 3
Psat7g215440	7	431130618	431130944	0.805009	PsCam004928_3732_3087	Unknown gene
Psat7g215480	7	431136728	431137813	0.811119	PsCam004928_3732_3087	Unknown gene
Psat7g215520	7	431155069	431154405	0.828796	PsCam004928_3732_3087	Unknown gene
Psat0s1940g0040	scaffold01940	6885	5134	0.182706	PsCam051352_33858_733	Domain of unknown function (DUF4283)
Psat0s1940g0080	scaffold01940	9843	11218	0.178373	PsCam051352_33858_733	Unknown gene
Psat0s1940g0120	scaffold01940	183806	187054	0.002537	PsCam051352_33858_733	BZIP transcription factor
Psat0s1940g0160	scaffold01940	190483	188320	0	PsCam051352_33858_733	PsbP
Psat0s2056g0040	scaffold02056	33965	39103	0	PsCam009542_6362_1386	Ion transport protein
Psat0s2056g0080	scaffold02056	74061	69609	0.034143	PsCam009542_6362_1386	Unknown gene
Psat0s2266g0040	scaffold02266	2790	1916	0.040186	PsCam045010_28743_3365	Unknown gene
Psat0s2266g0080	scaffold02266	41521	46344	0	PsCam045010_28743_3365	Beta-L-arabinofuranosidase + GH127
Psat0s2790g0040	scaffold02790	41368	42993	0.14126	PsCam050827_33387_242	Galactose oxidase + central domain
Psat0s2790g0080	scaffold02790	50869	53774	0.130479	PsCam050827_33387_242	Transferase activity + transferring phosphorus-containing groups
Psat0s2790g0120	scaffold02790	116215	120961	0.063292	PsCam050827_33387_242	Galactose oxidase + central domain
Psat0s2790g0160	scaffold02790	121503	121034	0.06275	PsCam050827_33387_242	Unknown gene
Psat0s2790g0200	scaffold02790	181200	184562	0	PsCam050827_33387_242	Domain of unknown function (DUF3411)
