# Supplementary material for: Genome-wide association study identifies favorable SNP alleles and candidate genes for frost tolerance in pea
Source: BMC Genomics. 2020 Aug 4;21:536. doi: 10.1186/s12864-020-06928-w (PMC7430820; doi:10.1186/s12864-020-06928-w)
Supplement: Supplementary file 12 — Additional file 12: Table S6. Description of the pea association mapping collection as described in Additional file 6 and the correspondence of the genotyping results of accessions at the Hr locus. [file 12864_2020_6928_MOESM12_ESM.xlsx]

## Sheet: Additional file 12_Table S6
CRB Code	Accession Name / Donor Code	End-use	Cultivation status	Geographical origin	Sowing type	DAPC_Cluster (k)	Hr locus
CRB203	BRAUN YEMEN	fodder	Unknown	Middle-East	Unknown	1	Hr/Hr
CRB263	URSS 2759	fodder	Unknown	North-Europe	Unknown	1	Hr/Hr
CRB201	AFGHANISTAN ASIATICUM	fodder	wild	Middle-East	Unknown	1	Hr/Hr
CRB202	NEPAL A	fodder	wild	Far-East	Unknown	1	Hr/Hr
CRB204	ABYSSINICUM VAVILOVANIUM	fodder	wild	Unknown	Unknown	1	Hr/Hr
CRB403	L808	fodder	wild	Africa	Unknown	1	Hr/Hr
CRB137	BEZELYA	Unknown	cultivar	Middle-East	Unknown	1	Hr/Hr
CRB152	MOSHONG 3	Unknown	cultivar	Middle-East	Unknown	1	hr/hr
CRB350	HAMMARLUNDS K LINE JI146	Unknown	germplasm	South-Europe	Unknown	1	Hr/Hr
CRB394	JI103	Unknown	landrace	Unknown	Unknown	1	hr/hr
CRB020	Pisum sativum PLP 70 JI1267	Unknown	landrace	Far-East	Unknown	1	Hr/Hr
CRB039	ATAR JI2202	Unknown	landrace	Middle-East	Unknown	1	Hr/Hr
CRB040	WILD TUNESIAN JI2263	Unknown	landrace	Africa	Unknown	1	Hr/Hr
CRB330	Pisum sativum-ETHIOPIA JI281	Unknown	landrace	Africa	Unknown	1	Hr/Hr
CRB398	WIRAIG JI190	Unknown	landrace	Africa	Unknown	1	Hr/Hr
CRB015	Pisum sativum-AFGHANISTAN JI86	Unknown	wild	Middle-East	Unknown	1	Hr/Hr
CRB044	Pisum fulvum JI2523	Unknown	wild	Middle-East	Unknown	1	hr/hr
CRB047	Pisum transcaucasicum JI2546	Unknown	wild	South-Europe	Unknown	1	Hr/Hr
CRB351	Pisum transcaucasicum JI45	Unknown	wild	South-Europe	Unknown	1	Hr/Hr
CRB374	Pisum humile JI241	Unknown	wild	Middle-East	Unknown	1	hr/hr
CRB381	Pisum elatius JI1089	Unknown	wild	Middle-East	Unknown	1	Hr/Hr
CRB399	Aa82 JI252	Unknown	wild	Africa	Unknown	1	Hr/Hr
CRB400	JI261	Unknown	wild	Unknown	Unknown	1	Hr/Hr
CRB310	CHINA	field	landrace	Far-East	winter	1	Hr/Hr
CRB031	Pisum elatius JI1075	Unknown	wild	Middle-East	winter	1	Hr/Hr
CRB136	SHRAT	Unknown	cultivar	Far-East	Unknown	1	Unknown
CRB401	MOSHONG 1	Unknown	landrace	Middle-East	Unknown	1	Unknown
CRB035	Pisum humile JI1794	Unknown	wild	Middle-East	Unknown	1	Unknown
CRB041	WT304 JI2473	Unknown	wild	Middle-East	Unknown	1	Unknown
CRB048	Pisum speciosum-LIBYA JI2605	Unknown	wild	Africa	Unknown	1	Unknown
CRB151	PI212112	Unknown	wild	Middle-East	Unknown	1	Unknown
CRB297	776	field	breeding	North-Europe	spring	2	hr/hr
CRB301	FIGARO	field	breeding	North-Europe	spring	2	hr/hr
CRB377	661	field	breeding	North-Europe	spring	2	hr/hr
CRB382	CD5MM	field	breeding	North-Europe	spring	2	hr/hr
CRB410	PF31905	field	breeding	europe	spring	2	hr/hr
CRB411	PF35323	field	breeding	europe	spring	2	hr/hr
CRB001	ABAQUE	field	cultivar	North-Europe	spring	2	hr/hr
CRB002	BIRTE	field	cultivar	North-Europe	spring	2	hr/hr
CRB010	LUMINA	field	cultivar	North-Europe	spring	2	hr/hr
CRB065	BRIDGE	field	cultivar	North-Europe	spring	2	hr/hr
CRB078	CELESTE	field	cultivar	North-Europe	spring	2	hr/hr
CRB108	PURSAN	field	cultivar	North-Europe	spring	2	hr/hr
CRB110	SYDNEY	field	cultivar	North-Europe	spring	2	hr/hr
CRB115	XSARA	field	cultivar	North-Europe	spring	2	hr/hr
CRB307	BALLET	field	cultivar	North-Europe	spring	2	hr/hr
CRB315	EIFFEL	field	cultivar	North-Europe	spring	2	hr/hr
CRB317	MESSIRE	field	cultivar	North-Europe	spring	2	hr/hr
CRB349	PROGRETA	field	cultivar	North-Europe	spring	2	hr/hr
CRB362	NORD K8290	field	cultivar	North-Europe	spring	2	hr/hr
CRB389	DANTO	field	cultivar	europe	spring	2	hr/hr
CRB402	KATRIN	field	cultivar	North-Europe	spring	2	hr/hr
CRB408	OPTIMA	field	cultivar	North-Europe	spring	2	hr/hr
CRB413	TERESE	field	cultivar	europe	spring	2	hr/hr
CRB423	BACCARA	field	cultivar	North-Europe	spring	2	hr/hr
CRB432	FINALE	field	cultivar	North-Europe	spring	2	hr/hr
CRB222	JAYGEE	fodder	cultivar	North-Europe	spring	2	hr/hr
CRB109	RITMO	garden	cultivar	North-Europe	spring	2	hr/hr
CRB312	FINETTE	garden	cultivar	North-Europe	spring	2	hr/hr
CRB376	RONDO	garden	cultivar	North-Europe	spring	2	hr/hr
CRB439	MIR 12	Unknown	cultivar	Unknown	spring	2	hr/hr
CRB112	VERTOP	field	cultivar	North-Europe	Unknown	2	hr/hr
CRB267	SOLIDO	fodder	cultivar	North-Europe	Unknown	2	hr/hr
CRB074	ORANGE POD-orp	fodder	germplasm	Unknown	Unknown	2	hr/hr
CRB116	US IDAHO W6 8955	Unknown	cultivar	North-America	Unknown	2	hr/hr
CRB198	AGAT	Unknown	cultivar	North-Europe	Unknown	2	hr/hr
CRB075	ARTHRITIC-art JI2122	Unknown	germplasm	Unknown	Unknown	2	hr/hr
CRB012	KATHMANDOU DISTRICT 2	Unknown	landrace	Far-East	Unknown	2	hr/hr
CRB070	GA91H2	field	breeding	Unknown	winter	2	hr/hr
CRB378	320*247=BP	field	breeding	North-Europe	winter	2	hr/hr
CRB069	DOLMEN	field	cultivar	North-Europe	winter	2	hr/hr
CRB420	ARAVIS	field	cultivar	North-Europe	winter	2	hr/hr
CRB430	CHEYENNE	field	cultivar	North-Europe	winter	2	hr/hr
CRB175	585	Unknown	breeding	North-Europe	spring	2	Unknown
CRB071	CHEYENNE	field	breeding	Unknown	winter	2	Unknown
CRB142	P58	Unknown	Unknown	Unknown	Unknown	3	hr/hr
CRB053	86-22	field	breeding	North-Europe	winter	3	hr/hr
CRB054	87-317	field	breeding	North-Europe	winter	3	hr/hr
CRB055	87-500	field	breeding	North-Europe	winter	3	hr/hr
CRB163	194	field	breeding	North-Europe	winter	3	hr/hr
CRB166	5031	field	breeding	North-Europe	winter	3	hr/hr
CRB168	5085	field	breeding	North-Europe	winter	3	hr/hr
CRB169	5099	field	breeding	North-Europe	winter	3	hr/hr
CRB379	C413=AP	field	breeding	North-Europe	winter	3	hr/hr
CRB380	C437	field	breeding	North-Europe	winter	3	hr/hr
CRB383	CE101=FP	field	breeding	Unknown	winter	3	hr/hr
CRB388	M163*247=CP	field	breeding	Unknown	winter	3	hr/hr
CRB406	MERCURE	field	breeding	Unknown	winter	3	hr/hr
CRB006	DOVE	field	cultivar	North-Europe	winter	3	hr/hr
CRB102	ICEBERG	field	cultivar	North-Europe	winter	3	hr/hr
CRB103	MISTRAL	field	cultivar	North-Europe	winter	3	hr/hr
CRB104	MONITOR	field	cultivar	North-Europe	winter	3	hr/hr
CRB316	FRISSON	field	cultivar	North-Europe	winter	3	hr/hr
CRB433	FRILENE	field	cultivar	North-Europe	winter	3	hr/hr
CRB438	KAZAR	field	cultivar	North-Europe	winter	3	hr/hr
CRB440	RAFALE	field	cultivar	North-Europe	winter	3	hr/hr
CRB444	VICTOR	field	cultivar	North-America	winter	3	hr/hr
CRB160	21	garden	breeding	North-Europe	winter	3	hr/hr
CRB161	34R	garden	breeding	North-Europe	winter	3	hr/hr
CRB162	100	garden	breeding	North-Europe	winter	3	hr/hr
CRB245	HATIVER	garden	cultivar	North-Europe	winter	3	hr/hr
CRB333	FROGEL	garden	cultivar	North-Europe	winter	3	hr/hr
CRB165	418	field	breeding	North-Europe	winter	3	Unknown
CRB009	KOROZA	field	cultivar	North-Europe	spring	4	hr/hr
CRB354	SPRUT K8349	field	cultivar	North-Europe	spring	4	hr/hr
CRB414	VIRGO	field	cultivar	North-Europe	spring	4	hr/hr
CRB442	TORSDAG	field	cultivar	North-Europe	spring	4	hr/hr
CRB308	SKOROSPELYI GIBRID N92 K4819	field	landrace	North-Europe	spring	4	Hr/Hr
CRB357	ZHALYUKAI K4269	field	landrace	North-Europe	spring	4	Hr/Hr
CRB358	ROSTOVSKII VYSOKII K4356	field	landrace	North-Europe	spring	4	Hr/Hr
CRB186	ROSAKRONE	fodder	cultivar	North-Europe	spring	4	Hr/Hr
CRB253	TIMO	fodder	cultivar	North-Europe	spring	4	hr/hr
CRB262	NFG KRUPP PELUSCHKE	fodder	cultivar	North-Europe	spring	4	Hr/Hr
CRB273	LIVIOLETTA	fodder	cultivar	Unknown	spring	4	hr/hr
CRB309	CERISE-ce,CR	fodder	germplasm	North-Europe	spring	4	hr/hr
CRB304	VAVILOV-D265	fodder	landrace	North-Europe	spring	4	hr/hr
CRB364	K4170	fodder	landrace	North-Europe	spring	4	Hr/Hr
CRB145	0-2072	garden	breeding	North-America	spring	4	hr/hr
CRB147	0-2093	garden	breeding	North-America	spring	4	hr/hr
CRB212	CLAVIER 2	garden	breeding	Unknown	spring	4	Hr/Hr
CRB244	SINIKKA	garden	cultivar	North-Europe	spring	4	Hr/Hr
CRB451	CHAMPION D'ANGLETERRE	garden	cultivar	Unknown	spring	4	hr/hr
CRB324	GUISANTE2	garden	landrace	South-Europe	spring	4	Hr/Hr
CRB325	GUISANTE1	garden	landrace	South-Europe	spring	4	Hr/Hr
CRB326	ARVELLO1	garden	landrace	South-Europe	spring	4	Hr/Hr
CRB331	GUISANTE	garden	landrace	South-Europe	spring	4	Hr/Hr
CRB355	GREITUKAI K4834	Unknown	cultivar	North-Europe	spring	4	Hr/Hr
CRB359	KHIRPOSINSKII K5127	Unknown	landrace	North-Europe	spring	4	Hr/Hr
CRB361	K1666	Unknown	landrace	North-Europe	spring	4	Hr/Hr
CRB363	K4088	Unknown	landrace	North-Europe	spring	4	Hr/Hr
CRB395	PRIEKULSKIJ-341-def JI1184	Unknown	cultivar	North-Europe	Unknown	4	hr/hr
CRB219	ALGERA	fodder	cultivar	Africa	Unknown	4	hr/hr
CRB274	SETCHEY	fodder	cultivar	Unknown	Unknown	4	hr/hr
CRB397	KEERAUPEA	fodder	landrace	Unknown	Unknown	4	Hr/hr
CRB200	HAITI COLORE	fodder	landrace	South-America	Unknown	4	hr/hr
CRB128	HOHENHEIMER PINK-FLOWERED PI180693	fodder	Unknown	North-Europe	Unknown	4	Hr/Hr
CRB180	ENGLISH	fodder	Unknown	North-Europe	Unknown	4	Hr/Hr
CRB205	CAPSICUM	fodder	Unknown	Middle-East	Unknown	4	Hr/Hr
CRB133	74SN5	preserve	breeding	North-America	Unknown	4	hr/hr
CRB122	Aa86	Unknown	breeding	North-Europe	Unknown	4	Hr/Hr
CRB014	WBH 1458	Unknown	cultivar	North-Europe	Unknown	4	hr/hr
CRB127	CAPELLA	Unknown	cultivar	North-Europe	Unknown	4	hr/hr
CRB148	PI179461	Unknown	cultivar	Middle-East	Unknown	4	Hr/Hr
CRB179	AUSTRALIA	Unknown	cultivar	Unknown	Unknown	4	hr/hr
CRB194	BEAN PEA	Unknown	cultivar	Unknown	Unknown	4	Hr/Hr
CRB365	E11	Unknown	cultivar	Unknown	Unknown	4	Hr/Hr
CRB347	YELLOW POLLEN	Unknown	germplasm	Unknown	Unknown	4	Hr/Hr
CRB348	PINKISH WHITE	Unknown	germplasm	North-Europe	Unknown	4	Hr/Hr
CRB005	CHINE-D371	Unknown	landrace	Far-East	Unknown	4	hr/hr
CRB025	Pisum sativum-USSR JI2200	Unknown	landrace	North-Europe	Unknown	4	Hr/Hr
CRB346	MONGOLIA	Unknown	landrace	Far-East	Unknown	4	hr/hr
CRB352	Pisum sativum-ETHIOPIA JI1431	Unknown	landrace	Africa	Unknown	4	hr/hr
CRB123	PI271936	Unknown	Unknown	North-Europe	Unknown	4	hr/hr
CRB124	PI273279	Unknown	Unknown	South-America	Unknown	4	Hr/Hr
CRB188	TASMANIE	Unknown	Unknown	Unknown	Unknown	4	Hr/Hr
CRB191	POL 6806	Unknown	Unknown	Unknown	Unknown	4	Hr/Hr
CRB207	POIS IRANIEN 57 B	Unknown	Unknown	Middle-East	Unknown	4	Hr/Hr
CRB034	Pisum elatius JI1703	Unknown	wild	Unknown	Unknown	4	Hr/Hr
CRB063	BOOSTER	field	cultivar	North-Europe	winter	4	hr/hr
CRB099	HOLLY 13	fodder	breeding	North-Europe	winter	4	Hr/Hr
CRB184	OSZI TKB	fodder	cultivar	North-Europe	winter	4	hr/hr
CRB113	WNC 23Z	fodder	landrace	Unknown	winter	4	Hr/Hr
CRB121	79-2022	garden	cultivar	North-America	spring	4	Unknown
CRB076	SENTINEL	fodder	cultivar	North-Europe	spring	5	hr/hr
CRB223	TRIFFID	fodder	cultivar	Unknown	spring	5	hr/hr
CRB066	BUL179	garden	breeding	North-Europe	spring	5	hr/hr
CRB119	90-2079	garden	breeding	North-America	spring	5	hr/hr
CRB130	552	garden	breeding	North-America	spring	5	hr/hr
CRB135	90-2131	garden	breeding	North-America	spring	5	hr/hr
CRB143	0-2016	garden	breeding	North-America	spring	5	hr/hr
CRB144	0-2042	garden	breeding	North-America	spring	5	hr/hr
CRB146	0-2073	garden	breeding	North-America	spring	5	hr/hr
CRB415	Wav F502	garden	breeding	North-Europe	spring	5	hr/hr
CRB416	Wav F750	garden	breeding	North-Europe	spring	5	hr/hr
CRB007	FELTHAM FIRST	garden	cultivar	North-Europe	spring	5	hr/hr
CRB134	DARK SKIN PERFECTION	garden	cultivar	North-Europe	spring	5	hr/hr
CRB154	SUNDANCE	garden	cultivar	North-Europe	spring	5	hr/hr
CRB229	TRAPPER	garden	cultivar	North-America	spring	5	hr/hr
CRB233	AUTOMOBILE	garden	cultivar	North-Europe	spring	5	hr/hr
CRB234	TEMPO	garden	cultivar	North-Europe	spring	5	hr/hr
CRB236	KOMPACTA	garden	cultivar	South-Europe	spring	5	hr/hr
CRB247	LAFONTAINE	garden	cultivar	North-Europe	spring	5	hr/hr
CRB248	LE DELICIEUX	garden	cultivar	North-Europe	spring	5	hr/hr
CRB249	TELEPHONE A RAMES	garden	cultivar	North-Europe	spring	5	hr/hr
CRB254	TRIANON	garden	cultivar	North-Europe	spring	5	hr/hr
CRB259	BURPEANA	garden	cultivar	Unknown	spring	5	hr/hr
CRB270	PETIT PROVENCAL	garden	cultivar	North-Europe	spring	5	hr/hr
CRB276	CHIPEAU	garden	cultivar	North-Europe	spring	5	hr/hr
CRB277	REMINI	garden	cultivar	North-America	spring	5	hr/hr
CRB278	DOORDRAGER	garden	cultivar	North-Europe	spring	5	hr/hr
CRB279	ETA	garden	cultivar	North-Europe	spring	5	hr/hr
CRB285	MIRAVIL	garden	cultivar	North-Europe	spring	5	hr/hr
CRB287	MINGOMARK	garden	cultivar	North-Europe	spring	5	hr/hr
CRB289	MERVEILLE DE WEISSENFELS	garden	cultivar	North-Europe	spring	5	hr/hr
CRB290	MIDFREEZER	garden	cultivar	North-America	spring	5	hr/hr
CRB306	CAMEOR	garden	cultivar	North-Europe	spring	5	hr/hr
CRB323	VERCAS	garden	cultivar	North-Europe	spring	5	hr/hr
CRB334	GRADUS	garden	cultivar	North-Europe	spring	5	hr/hr
CRB335	JUWEL	garden	cultivar	North-Europe	spring	5	hr/hr
CRB336	MINI	garden	cultivar	North-America	spring	5	hr/hr
CRB337	LINCOLN	garden	cultivar	North-Europe	spring	5	hr/hr
CRB340	WISCONSIN MERIT	garden	cultivar	North-America	spring	5	hr/hr
CRB341	MERVEILLE DE KELVEDON	garden	cultivar	North-Europe	spring	5	hr/hr
CRB342	STARCOVERT	garden	cultivar	North-Europe	spring	5	hr/hr
CRB407	MULTIFREEZER	garden	cultivar	North-America	spring	5	hr/hr
CRB412	PUGET	garden	cultivar	Unknown	spring	5	hr/hr
CRB418	ALASKOR	garden	cultivar	North-Europe	spring	5	hr/hr
CRB445	VITALIS	garden	cultivar	North-Europe	spring	5	hr/hr
CRB452	PLEIN LE PANIER	garden	cultivar	North-Europe	spring	5	hr/hr
CRB190	KIRIN 40	mangetout	cultivar	Far-East	spring	5	hr/hr
CRB218	SUGAR SNAP	mangetout	cultivar	North-America	spring	5	hr/hr
CRB073	X78122-sbm-SCOUT	preserve	germplasm	North-America	spring	5	hr/hr
CRB291	MULTIRESISTANT	garden	breeding	North-America	Unknown	5	hr/hr
CRB084	GSP1016	preserve	breeding	North-America	Unknown	5	hr/hr
CRB085	GSP1017	preserve	breeding	North-America	Unknown	5	hr/hr
CRB086	GSP1023	preserve	breeding	North-America	Unknown	5	hr/hr
CRB087	GSP1078	preserve	breeding	North-America	Unknown	5	hr/hr
CRB088	MN314	preserve	breeding	North-America	Unknown	5	hr/hr
CRB089	GSP1091	preserve	breeding	North-America	Unknown	5	hr/hr
CRB090	GSP1097	preserve	breeding	North-America	Unknown	5	hr/hr
CRB132	74SN4	preserve	breeding	North-America	Unknown	5	hr/hr
CRB131	PH14-119	preserve	cultivar	North-America	Unknown	5	hr/hr
CRB129	MN313	Unknown	breeding	North-America	Unknown	5	hr/hr
CRB196	POIS AMERICAIN COUSIN	Unknown	breeding	North-America	Unknown	5	hr/hr
CRB228	R 4-53 DJNOVIC	Unknown	breeding	South-Europe	Unknown	5	hr/hr
CRB293	st100	Unknown	breeding	Unknown	Unknown	5	hr/hr
CRB294	st+af+tl	Unknown	breeding	Unknown	Unknown	5	hr/hr
CRB019	WISCONSIN PERFECTION	Unknown	cultivar	North-America	Unknown	5	hr/hr
CRB118	MN108	Unknown	cultivar	North-America	Unknown	5	hr/hr
CRB155	MINI 93	Unknown	cultivar	North-America	Unknown	5	hr/hr
CRB157	WSU 23	Unknown	cultivar	North-America	Unknown	5	hr/hr
CRB158	WSU 28	Unknown	cultivar	North-America	Unknown	5	hr/hr
CRB159	VANTAGE	Unknown	cultivar	Unknown	Unknown	5	hr/hr
CRB029	USATYJ JI113	Unknown	germplasm	North-Europe	Unknown	5	Hr/Hr
CRB023	PESOL JI1831	Unknown	landrace	South-Europe	Unknown	5	hr/hr
CRB141	PI471171	Unknown	Unknown	Far-East	Unknown	5	hr/hr
CRB195	CCO 2	Unknown	Unknown	South-Europe	Unknown	5	hr/hr
CRB209	CEYLAN	Unknown	Unknown	Unknown	Unknown	5	hr/hr
CRB153	GRANT	garden	cultivar	North-Europe	spring	5	Unknown
CRB082	GSP1013	preserve	breeding	North-America	Unknown	5	Unknown
CRB300	AMINO	field	cultivar	North-Europe	spring	6	hr/hr
CRB375	CENNIA	field	cultivar	North-Europe	spring	6	hr/hr
CRB356	HOHENHEIMER GRUNE VIKTORIA K4252	field	landrace	North-Europe	spring	6	hr/hr
CRB077	MAGNUS	fodder	cultivar	North-Europe	spring	6	Hr/Hr
CRB220	BLAUWSCHOKKER	fodder	cultivar	North-Europe	spring	6	hr/hr
CRB272	DESIREE	fodder	cultivar	North-Europe	spring	6	hr/hr
CRB171	eM	garden	breeding	North-Europe	spring	6	hr/hr
CRB174	533	garden	breeding	North-Europe	spring	6	hr/hr
CRB296	667	garden	breeding	North-Europe	spring	6	hr/hr
CRB372	ULADOVSKIJ 10	garden	breeding	North-Europe	spring	6	hr/hr
CRB018	ALASKA	garden	cultivar	North-America	spring	6	hr/hr
CRB185	PRECOCE DE NAPLES	garden	cultivar	South-Europe	spring	6	hr/hr
CRB231	ERSLING	garden	cultivar	North-Europe	spring	6	hr/hr
CRB239	PYGMA	garden	cultivar	North-Europe	spring	6	Hr/Hr
CRB241	SOUCHET	garden	cultivar	North-Europe	spring	6	hr/hr
CRB246	WICO	garden	cultivar	Unknown	spring	6	hr/hr
CRB250	FIN DE LA BIEVRE	garden	cultivar	North-Europe	spring	6	hr/hr
CRB256	ROSAMU	garden	cultivar	North-Europe	spring	6	hr/hr
CRB258	RODOGUNE	garden	cultivar	North-Europe	spring	6	hr/hr
CRB268	GLOIRE DE CORREZE	garden	cultivar	North-Europe	spring	6	hr/hr
CRB303	CADOR	garden	cultivar	North-Europe	spring	6	hr/hr
CRB305	PRECLAMEX	garden	cultivar	North-Europe	spring	6	hr/hr
CRB311	SOMMETTE	garden	cultivar	North-Europe	spring	6	hr/hr
CRB321	PILET	garden	cultivar	North-Europe	spring	6	hr/hr
CRB329	CLAUSELAN	garden	cultivar	North-Europe	spring	6	hr/hr
CRB419	ALDOT	garden	cultivar	North-America	spring	6	hr/hr
CRB448	CHEMIN LONG JI296	garden	cultivar	North-Europe	spring	6	hr/hr
CRB449	CLAMART HATIF	garden	cultivar	North-Europe	spring	6	hr/hr
CRB450	MICHAUX DE PARIS	garden	cultivar	North-Europe	spring	6	hr/hr
CRB353	COSTA RICA	garden	germplasm	South-America	spring	6	hr/hr
CRB366	BENDI	garden	landrace	Far-East	spring	6	hr/hr
CRB367	ER BLANCH	garden	landrace	Far-East	spring	6	hr/hr
CRB368	HECAI	garden	landrace	Far-East	spring	6	hr/hr
CRB369	YANGWAN	garden	landrace	Far-East	spring	6	hr/hr
CRB370	WANDOU 2	garden	landrace	Far-East	spring	6	hr/hr
CRB371	WANDOU 1	garden	landrace	Far-East	spring	6	hr/hr
CRB232	FINLANDE	garden	Unknown	Unknown	spring	6	hr/hr
CRB214	CAROUBEL	mangetou	cultivar	Unknown	spring	6	hr/hr
CRB216	NORMAND	mangetout	cultivar	North-Europe	spring	6	hr/hr
CRB271	NORLI	mangetout	cultivar	North-Europe	spring	6	hr/hr
CRB454	CAROUBY DE MAUSSANE	mangetout	cultivar	North-Europe	spring	6	hr/hr
CRB170	AA1	Unknown	breeding	North-Europe	spring	6	hr/hr
CRB172	aC	Unknown	breeding	North-Europe	spring	6	hr/hr
CRB360	K30	Unknown	landrace	North-Europe	spring	6	hr/hr
CRB283	BINGEFORS	fodder	cultivar	North-Europe	Unknown	6	hr/hr
CRB193	CUZCO 1	garden	landrace	South-America	Unknown	6	hr/hr
CRB295	tl100	Unknown	breeding	Unknown	Unknown	6	hr/hr
CRB117	RAN SEKEREC	Unknown	cultivar	South-Europe	Unknown	6	hr/hr
CRB138	PI196023	Unknown	cultivar	Africa	Unknown	6	hr/hr
CRB139	PI196033	Unknown	cultivar	Africa	Unknown	6	hr/hr
CRB149	PI193841	Unknown	cultivar	Africa	Unknown	6	hr/hr
CRB150	PI193846	Unknown	cultivar	Africa	Unknown	6	hr/hr
CRB344	WELLENSIEK'S WHITE INDENT JI805	Unknown	germplasm	North-Europe	Unknown	6	Hr/Hr
CRB003	CHINE-D367	Unknown	landrace	Far-East	Unknown	6	hr/hr
CRB004	CHINE-D368	Unknown	landrace	Far-East	Unknown	6	hr/hr
CRB011	KATHMANDOU DISTRICT 1	Unknown	landrace	Far-East	Unknown	6	hr/hr
CRB027	Pisum sativum-ZAMBIA JI2383	Unknown	landrace	Africa	Unknown	6	hr/hr
CRB213	KATMANDOU	Unknown	landrace	Far-East	Unknown	6	hr/hr
CRB386	Pisum sativum-ETHIOPIA JI174	Unknown	landrace	Africa	Unknown	6	hr/hr
CRB120	K4797	Unknown	Unknown	North-Europe	Unknown	6	hr/hr
CRB189	MAZARE	Unknown	Unknown	South-Europe	Unknown	6	hr/hr
CRB206	MEXIC 1	Unknown	Unknown	South-America	Unknown	6	hr/hr
CRB210	BUTARO 1A	Unknown	Unknown	Unknown	Unknown	6	hr/hr
CRB016	Pisum sativum-BOLIVIA JI228	Unknown	wild	South-America	Unknown	6	hr/hr
CRB026	Pisum sativum-ZAIRE JI2376	Unknown	wild	Africa	Unknown	6	hr/hr
CRB140	PI358630	Unknown	wild	Africa	Unknown	6	hr/hr
CRB345	Pisum sativum-ETHIOPIA JI1594	Unknown	wild	Africa	Unknown	6	hr/hr
CRB181	IREGI SARGA	fodder	cultivar	North-Europe	winter	6	hr/hr
CRB252	MERVEILLE D'ETAMPES (syn=SERPETTE GUILLOTEAUX)	garden	cultivar	North-Europe	spring	6	Unknown
CRB453	SERPETTE D'AUVERGNE	garden	cultivar	North-Europe	spring	6	Unknown
CRB455	CORNE DE BELIER	mangetout	cultivar	North-Europe	spring	6	Unknown
CRB240	CLAUSE H4	fodder	Unknown	Unknown	spring	7	Hr/Hr
CRB384	CF100=GP	field	breeding	North-Europe	Unknown	7	Hr/Hr
CRB125	FENN	fodder	breeding	North-America	Unknown	7	Hr/Hr
CRB126	PI512066	Unknown	breeding	North-America	Unknown	7	Hr/Hr
CRB091	HOLLY 2	Unknown	Unknown	Unknown	Unknown	7	Hr/Hr
CRB064	BOOSTER*AW7	field	breeding	North-Europe	winter	7	Hr/Hr
CRB106	NEVE*b195-5	field	breeding	North-Europe	winter	7	Hr/Hr
CRB105	NEVE	field	cultivar	North-Europe	winter	7	hr/hr
CRB429	CCA	field	cultivar	South-Europe	winter	7	Hr/Hr
CRB437	KARNOBAT	field	cultivar	South-Europe	winter	7	Hr/Hr
CRB443	VENDEVIL	field	cultivar	North-Europe	winter	7	hr/hr
CRB058	BLIXT 7	fodder	breeding	North-Europe	winter	7	Hr/Hr
CRB059	BLIXT 104	fodder	breeding	North-Europe	winter	7	Hr/Hr
CRB060	BLIXT 109	fodder	breeding	North-Europe	winter	7	Hr/Hr
CRB062	BLIXT 484	fodder	breeding	North-Europe	winter	7	Hr/Hr
CRB067	CE*CF	fodder	breeding	North-Europe	winter	7	Hr/Hr
CRB092	HOLLY 3	fodder	breeding	North-Europe	winter	7	Hr/Hr
CRB093	HOLLY 4	fodder	breeding	North-Europe	winter	7	Hr/Hr
CRB094	HOLLY 5	fodder	breeding	North-Europe	winter	7	Hr/Hr
CRB095	HOLLY 6	fodder	breeding	North-Europe	winter	7	Hr/Hr
CRB097	HOLLY 8	fodder	breeding	North-Europe	winter	7	Hr/Hr
CRB098	HOLLY 9	fodder	breeding	North-Europe	winter	7	Hr/Hr
CRB100	HOLLY 17	fodder	breeding	North-Europe	winter	7	Hr/Hr
CRB101	HOLLY 18	fodder	breeding	North-Europe	winter	7	Hr/Hr
CRB424	BLIXT 460	fodder	breeding	North-Europe	winter	7	Hr/Hr
CRB425	BLIXT 461	fodder	breeding	North-Europe	winter	7	Hr/Hr
CRB426	BLIXT 468	fodder	breeding	North-Europe	winter	7	Hr/Hr
CRB427	BLIXT 195	fodder	breeding	North-Europe	winter	7	Hr/Hr
CRB056	ASSAS	fodder	cultivar	North-Europe	winter	7	Hr/Hr
CRB385	CHAMPAGNE	fodder	cultivar	North-Europe	winter	7	Hr/Hr
CRB405	MELROSE	fodder	cultivar	North-America	winter	7	Hr/Hr
CRB421	AUSTRIAN WINTER	fodder	cultivar	Unknown	winter	7	Hr/Hr
CRB431	FENN	fodder	cultivar	North-America	winter	7	Hr/Hr
CRB390	DP	fodder	germplasm	North-Europe	winter	7	Hr/Hr
CRB057	AW2	fodder	landrace	North-Europe	winter	7	Hr/Hr
CRB068	COTE D'OR	fodder	landrace	North-Europe	winter	7	Hr/Hr
CRB107	PICAR	fodder	landrace	North-Europe	winter	7	Hr/Hr
CRB111	TOPOLIANSKI	fodder	landrace	Unknown	winter	7	Hr/Hr
CRB114	WNC Z61Z	fodder	landrace	Unknown	winter	7	Hr/Hr
CRB436	HOLLY 11	fodder	landrace	North-Europe	winter	7	Hr/Hr
CRB061	BLIXT157	fodder	Unknown	Unknown	winter	7	Hr/Hr
CRB072	MUENCHENER BANATER WINTERERBSE	fodder	Unknown	North-Europe	winter	7	Hr/Hr
CRB192	BLACK SEEDED	fodder	Unknown	Unknown	winter	7	Hr/Hr
CRB435	GLACIER	garden	cultivar	North-America	winter	7	Hr/Hr
CRB409	P1259	Unknown	germplasm	Unknown	winter	7	Hr/Hr
CRB017	Pisum sativum-GREECE JI267	Unknown	landrace	South-Europe	winter	7	Hr/Hr
CRB024	Pisum sativum-MEXICO JI1844	Unknown	landrace	South-America	winter	7	Hr/Hr
CRB446	WINTERBERGER	Unknown	landrace	North-Europe	winter	7	Hr/Hr
CRB096	HOLLY 7	Unknown	Unknown	Unknown	winter	7	Hr/Hr
CRB182	MOROZOUSTOICHIVYL	Unknown	Unknown	North-Europe	winter	7	Hr/Hr
CRB299	AMAC	field	cultivar	North-Europe	winter	7	Unknown
CRB265	PIVER	fodder	cultivar	Unknown	winter	7	Unknown
CRB081	GSP981	Unknown	landrace	Unknown	Unknown	-	hr/hr
CRB313	ULADOVSKIJ 9	Unknown	Unknown	Unknown	Unknown	-	hr/hr
