# Supplementary material for: Genome-wide association study identifies favorable SNP alleles and candidate genes for frost tolerance in pea
Source: BMC Genomics. 2020 Aug 4;21:536. doi: 10.1186/s12864-020-06928-w (PMC7430820; doi:10.1186/s12864-020-06928-w)
Supplement: Supplementary file 13 — Additional file 13: Table S7. Description of accessions of the pea reference collection for their haplotype at the frost damage (FD)-associated loci of the GWA study and at the Hr locus. At the linkage groups (LGs) I, II, III, V, VI and VII, the favorable haplotypes are shown by a red background, the unfavorable haplotypes by a blue background, as described in the legend of Additional file 10. Accessions with undefined haplotypes or intermediate haplotypes were not presented. The same colour code has been used to describe the favorable (red background: Hr) and unfavorable (blue background: hr) allele for the Hr gene, as determined in Lejeune-Hénaut et al. [21]. The mean frost damage score observed in the field experiment as well as its standard error (SE) are given. Frost scores are ranging from 0 (no damage) to 5 (dead plant). The passport data of accessions are extracted from the Additional file 6. [file 12864_2020_6928_MOESM13_ESM.xlsx]

## Sheet: Additional file 13_Table S7
CRB Code	Accession Name	LGI	LGII	LGIII	LGV	LGVI	LGVII	Hr locus	Mean of WFD (± SE)	End-use	Cultivation status	Geographical origin	Sowing type	DAPC_Cluster (k)
CRB435	GLACIER								0.21 ± 0.11	garden	cultivar	North-America	winter	7
CRB405	MELROSE								0.13 ± 0.09	fodder	cultivar	North-America	winter	7
CRB058	BLIXT 7								0.17 ± 0.11	fodder	breeding	North-Europe	winter	7
CRB446	WINTERBERGER								0.17 ± 0.11	unknown	landrace	North-Europe	winter	7
CRB098	HOLLY 9								0.21 ± 0.11	fodder	breeding	North-Europe	winter	7
CRB192	BLACK SEEDED								0.25 ± 0.13	fodder	unknown	Unknown	winter	7
CRB100	HOLLY 17								0.33 ± 0.15	fodder	breeding	North-Europe	winter	7
CRB060	BLIXT 109								0.38 ± 0.19	fodder	breeding	North-Europe	winter	7
CRB431	FE								0.50 ± 0.22	fodder	cultivar	North-America	winter	7
CRB409	P1259								1.04 ± 0.39	unknown	germplasm	Unknown	winter	7
CRB068	COTE D'OR								0.33 ± 0.14	fodder	landrace	North-Europe	winter	7
CRB107	PICAR								0.33 ± 0.15	fodder	landrace	North-Europe	winter	7
CRB139	PI196033								2.38 ± 0.21	unknown	cultivar	Africa	unknown	6
CRB419	ALDOT								2.58 ± 0.22	garden	cultivar	North-America	spring	6
CRB004	CHINE-D368								2.86 ± 0.38	unknown	landrace	Far-East	unknown	6
CRB296	667								3.50 ± 0.63	garden	breeding	North-Europe	spring	6
CRB270	PETIT PROVENCAL								3.00 ± 0.39	garden	cultivar	North-Europe	spring	5
CRB171	eM								3.22 ± 0.58	garden	breeding	North-Europe	spring	6
CRB303	CADOR								4.00 ± 0.86	garden	cultivar	North-Europe	spring	6
CRB341	MERVEILLE DE KELVEDON								3.30 ± 0.60	garden	cultivar	North-Europe	spring	5
CRB285	MIRAVIL								3.33 ± 0.63	garden	cultivar	North-Europe	spring	5
CRB415	Wav F502								3.38 ± 0.71	garden	breeding	North-Europe	spring	5
CRB287	MINGOMARK								4.00 ± 0.70	garden	cultivar	North-Europe	spring	5
CRB375	CEIA								3.44 ± 0.61	field	cultivar	North-Europe	spring	6
CRB018	ALASKA								4.00 ± 0.74	garden	cultivar	North-America	spring	6
CRB232	FINLANDE								4.33 ± 0.68	garden	unknown	Unknown	spring	6
CRB231	ERSLING								4.56 ± 0.70	garden	cultivar	North-Europe	spring	6
CRB233	AUTOMOBILE								4.33 ± 0.68	garden	cultivar	North-Europe	spring	5
