# Supplementary material for: Genome-wide association study identifies favorable SNP alleles and candidate genes for frost tolerance in pea
Source: BMC Genomics. 2020 Aug 4;21:536. doi: 10.1186/s12864-020-06928-w (PMC7430820; doi:10.1186/s12864-020-06928-w)
Supplement: Supplementary file 14 — Additional file 14: Table S8. Daily air and soil temperatures during the field experiment in Clermont-Ferrand Theix. [file 12864_2020_6928_MOESM14_ESM.xlsx]

## Sheet: Additional file 14 _Table S8
Year	Month	Day	Minimum air temperature (°C)	Maximum air temperature (°C)	Minimum soil temperature at -10 cM (°C)	Maximum soil temperature at -10 cM (°C)
2007	October	1	9.7	22.2	11.6	14.5
2007	October	2	12.2	20.1	12.8	15.1
2007	October	3	10.3	20.8	12.5	14.7
2007	October	4	10.6	21.3	13	14.9
2007	October	5	10.1	19.2	13.1	15.1
2007	October	6	9.5	18.9	13	15.1
2007	October	7	11	18.3	13.8	15.3
2007	October	8	9.9	15.3	13.4	14.7
2007	October	9	7.9	11.3	12.7	13.2
2007	October	10	7	9.8	11.9	12.2
2007	October	11	5.6	10.7	11.4	12.4
2007	October	12	2.9	11.3	10.8	12.5
2007	October	13	5.5	10.4	11.2	12.1
2007	October	14	3.2	19.4	10.5	13.2
2007	October	15	4	18.6	10.2	12.8
2007	October	16	2.7	17.3	9.9	12
2007	October	17	6.6	17.4	10.1	12.3
2007	October	18	5	9.1	11	11.5
2007	October	19	0.8	7.6	9	10
2007	October	20	-0.4	5.4	7.8	8.4
2007	October	21	-2.8	5.9	6.5	7.8
2007	October	22	-2.7	5.4	6.4	7.5
2007	October	23	-2.8	2.8	5.9	7
2007	October	24	0.2	1.3	6.1	6.4
2007	October	25	0.7	7.8	6.2	8.1
2007	October	26	0.1	5.1	6.5	7.4
2007	October	27	-0.6	11.9	6.5	8.7
2007	October	28	2.2	13.5	6.3	8.8
2007	October	29	1.9	14	6.5	8
2007	October	30	2.8	5.8	7.3	7.8
2007	October	31	1.7	6.6	6.8	7.5
2007	November	1	0.5	9	6.2	7.4
2007	November	2	0.3	9.4	5.8	7.6
2007	November	3	3.9	7.5	7.3	8
2007	November	4	5.6	6.8	7.8	8.1
2007	November	5	-0.8	7.9	6.6	7.8
2007	November	6	-2	5.3	5.3	6.4
2007	November	7	-2.5	6.5	5.1	6.6
2007	November	8	1.6	5.1	6.1	6.6
2007	November	9	2	4.6	6.1	6.3
2007	November	10	-0.6	4.3	5	5.8
2007	November	11	2.7	5.2	5.6	6.3
2007	November	12	0.8	4.9	6.1	6.6
2007	November	13	-5.1	4.6	4	4.7
2007	November	14	0	2.6	4.2	4.7
2007	November	15	-5.1	-3.4	3.2	3.7
2007	November	16	-6.1	-2.7	2.7	2.8
2007	November	17	-7.8	-0.3	2.3	2.6
2007	November	18	-8.8	7.3	1.7	2.4
2007	November	19	1.6	9.9	2.1	4.8
2007	November	20	7	9.8	3.7	6
2007	November	21	6	8.8	5.6	6.6
2007	November	22	4.8	10.5	6.2	7.5
2007	November	23	3.8	7	6.8	7.3
2007	November	24	-0.4	1.6	6.1	6.4
2007	November	25	-4.6	3.1	4.8	5.4
2007	November	26	0.5	2.3	5.3	5.5
2007	November	27	-1.6	1.1	4.6	4.8
2007	November	28	-5.5	6.3	3.8	4.4
2007	November	29	-2	5.8	3.1	4.6
2007	November	30	3	7.2	4.1	5.7
2007	December	1	0.5	8.1	4.4	5.4
2007	December	2	2.9	7.2	4.7	5.5
2007	December	3	3.4	4.8	5.2	5.4
2007	December	4	2	6.9	5	5.8
2007	December	5	0.4	12.8	4.5	6
2007	December	6	5.4	8.4	5.7	6.6
2007	December	7	4.3	9.1	6.4	7
2007	December	8	0.7	8.7	5.2	6.1
2007	December	9	1.3	4.8	5.5	6.9
2007	December	10	0.6	2.4	6.4	7.2
2007	December	11	-1.3	1.3	6.7	6.9
2007	December	12	-2.8	-1.4	6.2	6.5
2007	December	13	-2.1	-0.7	4.6	5.3
2007	December	14	-5.7	-1.9	3.9	4.3
2007	December	15	-7.3	-2.7	2.9	3.4
2007	December	16	-8.9	-2.8	2.1	2.4
2007	December	17	-11.5	0.5	1.7	1.9
2007	December	18	-7.8	6	1.3	1.5
2007	December	19	-6.6	8.9	1	1.2
2007	December	20	-2.6	7	0.8	1.1
2007	December	21	-1.5	8.3	1	1.3
2007	December	22	-1.4	6	1	1.2
2007	December	23	-1.6	6.1	1.1	1.5
2007	December	24	-3.5	8.4	0.9	1.2
2007	December	25	-3.2	13	0.7	1
2007	December	26	-1.9	4.7	0.9	1.3
2007	December	27	-1.3	6.4	0.9	1.5
2007	December	28	-2.4	13.3	1.1	1.5
2007	December	29	-0.8	9.3	1	1.5
2007	December	30	0.9	3	1.4	2.1
2007	December	31	-1.1	1.2	1.7	2.1
2008	January	1	-5.8	0.7	1.2	1.6
2008	January	2	-6.3	6.1	0.5	1
2008	January	3	0.8	5.2	0.8	1.6
2008	January	4	2.2	7.9	1.3	2.6
2008	January	5	2	9.4	2	4.2
2008	January	6	5.3	9.4	3	5.3
2008	January	7	1.9	8.4	4.8	5.4
2008	January	8	-3.3	7.5	2.4	2.9
2008	January	9	0.1	7.9	2.3	4.1
2008	January	10	1.1	11.2	2.7	3.8
2008	January	11	1.6	11	2.9	4.4
2008	January	12	-2.1	1.6	2.6	3.1
2008	January	13	-4.7	7.9	1.7	2.1
2008	January	14	1.7	8.4	1.9	3.3
2008	January	15	-0.5	5.9	2.5	3.1
2008	January	16	1.8	4.6	2.9	3.2
2008	January	17	1.9	7.3	2.9	4.1
2008	January	18	5.9	9.9	3.9	5.3
2008	January	19	6.3	8.2	5	5.5
2008	January	20	1.2	9.8	4.7	5.7
2008	January	21	-1.3	12.5	2.7	4.3
2008	January	22	2.3	6.4	3.9	5
2008	January	23	-4.1	9.8	2.8	3.5
2008	January	24	-0.3	11.9	2.2	3.5
2008	January	25	-0.3	4.8	3.2	4.3
2008	January	26	-4	10.6	2	2.5
2008	January	27	-3.2	15.3	1.3	1.9
2008	January	28	-0.1	9.7	1.1	1.6
2008	January	29	-0.8	13.9	1.1	1.6
2008	January	30	-2.2	5.3	1.1	1.6
2008	January	31	-3.5	1.8	1.3	1.8
2008	February	1	-0.4	6.8	1.5	3.1
2008	February	2	-3.8	1.2	2.2	2.6
2008	February	3	-7.4	6.7	1.2	2.2
2008	February	4	0.3	3.3	1.6	2.6
2008	February	5	-1.5	8.6	1.5	3.2
2008	February	6	4	10	2.9	4.5
2008	February	7	-1.6	9.5	2.5	4.2
2008	February	8	-1.4	13.6	1.9	3.4
2008	February	9	-0.1	11	1.6	3.1
2008	February	10	-1.6	10.8	1.4	2.8
2008	February	11	-2.7	8.6	1.1	2.3
2008	February	12	-2.1	10	1	2.1
2008	February	13	-3.9	9.6	0.8	1.9
2008	February	14	-2.5	10	0.7	1.8
2008	February	15	-3.9	5.3	0.7	1.4
2008	February	16	-5.1	4.5	0.7	1.9
2008	February	17	-4.4	10.6	0.6	1.7
2008	February	18	-3.9	9.8	0.6	2.1
2008	February	19	-2	10.9	0.8	2.9
2008	February	20	1.1	10.7	1.7	4.2
2008	February	21	5.4	11.1	3.8	5.6
2008	February	22	1	11.5	2.8	5.6
2008	February	23	1.6	13.3	3.4	6.4
2008	February	24	1.7	15.4	3.1	6.2
2008	February	25	0.6	13.4	3	6.4
2008	February	26	1.9	12.8	3.6	5.6
2008	February	27	3.7	8.6	4.7	5.8
2008	February	28	2.9	12.1	4.7	7
2008	February	29	5.5	11.3	5.6	6.8
2008	March	1	6.2	10.8	5.9	7
2008	March	2	3.4	13	4.8	7.5
2008	March	3	2.8	7.9	5.4	6.3
2008	March	4	-2.2	0	4	5
2008	March	5	-4.8	-1.3	2.8	3.4
2008	March	6	-6	1.4	1.6	1.9
2008	March	7	-2.2	2.1	1.7	2.6
2008	March	8	0.2	5.4	2.5	5
2008	March	9	-3.2	6.5	2.2	3.7
2008	March	10	-0.3	5.6	2.4	3.2
2008	March	11	0.7	9.5	2.5	5.1
2008	March	12	5.8	9.4	4.9	6.2
2008	March	13	1.7	9.3	4.3	6.3
2008	March	14	3.6	15.2	4.8	8.4
2008	March	15	1.3	19.1	4.6	7.7
2008	March	16	3.1	6.3	5.1	5.7
2008	March	17	2.5	6.7	4.8	6.5
2008	March	18	-2.2	3.3	4.4	5.8
2008	March	19	-5.4	1	2.9	3.6
2008	March	20	-3.2	2.8	2.6	4.3
2008	March	21	-0.3	4.3	2.8	3.2
2008	March	22	-2.3	1.3	2.5	2.8
2008	March	23	-4.1	-2.1	2.6	2.8
2008	March	24	-4.6	2.1	2.5	2.7
2008	March	25	-0.5	2.2	2.1	2.8
2008	March	26	-0.4	5.5	2.4	4.4
2008	March	27	-0.6	5.9	3	5.3
2008	March	28	-1.5	8.5	3.3	5.7
2008	March	29	0.6	13.8	3.9	8
2008	March	30	1.6	14.7	4.8	7.8
2008	March	31	1.3	8.6	4.8	6.3
2008	April	1	1.3	12	4.5	8.1
2008	April	2	6.1	11.9	6.4	8.7
2008	April	3	4.9	8.8	6.9	8
2008	April	4	0.9	8.5	6.4	8.9
2008	April	5	-2.2	12.6	4.8	9.3
2008	April	6	0.2	7.1	6.5	7.6
2008	April	7	-5.1	4.9	3.6	7.3
2008	April	8	-2.5	10.5	4.8	7.1
2008	April	9	5.6	12.7	6.3	7.7
2008	April	10	6.4	13.3	6.9	9.2
2008	April	11	0.4	6.4	6.5	7.6
2008	April	12	0.7	9.3	5.4	8
2008	April	13	2.7	11.6	5.9	8.4
2008	April	14	1.3	7.1	5.8	7.8
2008	April	15	0.3	7.5	5.3	7.7
2008	April	16	-3.9	7.8	4.4	8.1
2008	April	17	-0.3	9.9	5.2	7
2008	April	18	-0.5	9.2	5.3	6.8
2008	April	19	3.8	14.1	5.7	8.9
2008	April	20	6.3	9.2	7.1	7.6
2008	April	21	3.6	9.9	6.5	8.5
2008	April	22	4.9	9.8	6.7	8
2008	April	23	5.8	12.9	7.1	9.4
2008	April	24	2.8	14.6	7.1	10.4
2008	April	25	3.7	14.4	7.7	11.7
2008	April	26	2.3	19.3	7.6	12.5
2008	April	27	7.6	22.1	9.2	12.9
2008	April	28	5.1	9.2	9.7	10.1
2008	April	29	1.6	11.3	7.8	10.2
2008	April	30	2.4	9.2	7.9	9.8
